# Supplementary material for: (E)-N′-(2-Hy­droxy-3,5-diiodo­benzyl­idene)nicotinohydrazide acetonitrile monosolvate
Source: Acta Crystallogr Sect E Struct Rep Online. 2011 Jun 11;67(Pt 7):o1624. doi: 10.1107/S1600536811020770 (PMC3151945; doi:10.1107/S1600536811020770)
Supplement: Supplementary file 2 [file e-67-o1624-Isup2.hkl]

# 
# h,k,l, Fc-squared, Fo-squared, sigma(Fo-squared) and status flag 
# 
data_I
_shelx_title ' 1 in P2(1)/n' 
_shelx_refln_list_code          4 
_shelx_F_calc_maximum      508.47 
_exptl_crystal_F_000      1008.00 
_reflns_d_resolution_high  0.7984 
 
loop_ 
 _symmetry_equiv_pos_as_xyz 
 'x, y, z' 
 '-x+1/2, y+1/2, -z+1/2' 
 '-x, -y, -z' 
 'x-1/2, -y-1/2, z-1/2' 
 
_cell_length_a    11.1347 
_cell_length_b    13.3721 
_cell_length_c    11.9999 
_cell_angle_alpha  90.000 
_cell_angle_beta  104.083 
_cell_angle_gamma  90.000 
 
_shelx_F_squared_multiplier     1.000 
 
loop_ 
 _refln_index_h 
 _refln_index_k 
 _refln_index_l 
 _refln_F_squared_calc 
 _refln_F_squared_meas 
 _refln_F_squared_sigma 
 _refln_observed_status 
   2   0   0    52122.81    48930.38    610.76 o 
   4   0   0     5653.70     5564.20    134.73 o 
   6   0   0     1689.08     1576.87     60.27 o 
   8   0   0     1965.44     2034.37    105.54 o 
  10   0   0      252.69      305.38     60.63 o 
  12   0   0      357.38      175.14     58.38 o 
   1   1   0    14002.19    14310.49    190.86 o 
   2   1   0    18034.05    18544.39    150.31 o 
   3   1   0     3866.78     3876.41     69.65 o 
   4   1   0     1973.26     1999.84     53.91 o 
   5   1   0      132.78      153.45     43.79 o 
   6   1   0     5206.26     4895.88    104.47 o 
   7   1   0      954.65     1005.19     55.50 o 
   8   1   0    10555.24    10250.60    182.08 o 
   9   1   0       71.24       61.40     27.75 o 
  10   1   0     5703.44     5774.63    223.42 o 
  11   1   0      397.84      384.39     50.51 o 
  12   1   0      511.04      432.28     56.35 o 
  13   1   0      118.26      188.54     90.94 o 
   0   2   0    30989.19    31860.54    404.18 o 
   1   2   0      295.91      306.90     22.45 o 
   2   2   0    15617.12    15916.09    363.76 o 
   3   2   0    13254.38    13262.21    112.36 o 
   4   2   0    11856.39    11829.95    137.74 o 
   5   2   0      386.46      471.28     43.87 o 
   6   2   0      501.61      459.43     27.33 o 
   7   2   0     8458.97     8410.86    183.00 o 
   8   2   0      240.25      230.82     37.71 o 
   9   2   0     8874.36     8917.81    780.29 o 
  10   2   0       16.13      -17.13     26.27 o 
  11   2   0     2469.11     2603.57    141.46 o 
  12   2   0        2.26      -21.00     32.56 o 
  13   2   0        2.01       16.84     31.76 o 
   1   3   0    63353.78    60544.02    857.87 o 
   2   3   0    14280.89    14892.15    178.66 o 
   3   3   0     7285.77     7065.04     87.68 o 
   4   3   0    11385.61    11495.71     99.93 o 
   5   3   0       42.39       43.24     13.04 o 
   6   3   0     2350.96     2433.28     58.33 o 
   7   3   0      569.03      470.34     42.78 o 
   8   3   0       24.40       21.64     26.95 o 
   9   3   0      236.45      272.66     42.87 o 
  10   3   0      330.05      371.32     50.51 o 
  11   3   0     1179.79     1143.81     79.34 o 
  12   3   0       30.43       10.19     30.93 o 
  13   3   0      174.48      260.87     49.84 o 
   0   4   0    35643.41    35715.17    725.28 o 
   1   4   0      203.51      218.20     17.23 o 
   2   4   0    13969.75    14713.23    148.42 o 
   3   4   0      451.11      487.23     38.24 o 
   4   4   0     1832.14     1803.24     41.68 o 
   5   4   0     3698.33     3780.93     96.76 o 
   6   4   0     9806.93     9968.88    133.46 o 
   7   4   0     6376.95     6027.23    133.12 o 
   8   4   0      635.46      619.77     51.58 o 
   9   4   0     6200.98     6167.69    151.33 o 
  10   4   0      255.69      272.77     45.96 o 
  11   4   0      681.81      690.33     66.18 o 
  12   4   0      273.99      273.91     53.17 o 
  13   4   0      291.72      331.54     54.96 o 
   1   5   0    16304.85    17009.96    142.49 o 
   2   5   0     9773.75     9874.95    118.92 o 
   3   5   0     6812.12     6577.33     80.45 o 
   4   5   0     8617.48     8881.83    102.29 o 
   5   5   0     9013.85     8901.47    107.14 o 
   6   5   0       59.08       46.88     22.36 o 
   7   5   0     2292.95     2261.59     67.69 o 
   8   5   0     4819.26     4796.57    128.49 o 
   9   5   0       67.25       59.50     31.28 o 
  10   5   0      775.13      940.26     72.23 o 
  11   5   0       48.85       45.01     33.89 o 
  12   5   0      186.37      128.23     45.06 o 
   0   6   0    17434.43    17339.72    196.40 o 
   1   6   0     3198.64     3274.69     52.52 o 
   2   6   0    18872.37    19433.24    198.05 o 
   3   6   0     8677.52     8293.59    138.72 o 
   4   6   0     1137.72     1161.45     37.68 o 
   5   6   0     8214.73     8379.02    150.00 o 
   6   6   0      156.66      196.73     23.77 o 
   7   6   0      264.53      288.58     32.83 o 
   8   6   0        4.71        7.44     21.96 o 
   9   6   0        0.49      -34.41     39.30 o 
  10   6   0        1.32       46.30     33.23 o 
  11   6   0      234.39      158.56     64.00 o 
  12   6   0       18.76       32.56     38.11 o 
   1   7   0     1351.94     1376.74     33.14 o 
   2   7   0     4651.68     4914.45     61.99 o 
   3   7   0     2142.65     2157.67     59.31 o 
   4   7   0     4346.54     4435.07     73.36 o 
   5   7   0    10961.49    11095.05    136.12 o 
   6   7   0     1972.31     1839.87    111.15 o 
   7   7   0     2840.02     3008.69     82.08 o 
   8   7   0      772.98      730.68     47.83 o 
   9   7   0      106.23      158.82     50.52 o 
  10   7   0      307.93      391.24     57.81 o 
  11   7   0     1124.43     1201.02    153.81 o 
  12   7   0      283.66      352.53     61.11 o 
   0   8   0      290.87      321.47     25.75 o 
   1   8   0     1324.80     1358.72     33.94 o 
   2   8   0     1196.58     1222.74     40.32 o 
   3   8   0     6460.40     6366.32    141.31 o 
   4   8   0     8037.84     7904.93    159.60 o 
   5   8   0     1704.04     1694.43     62.53 o 
   6   8   0     9255.36     8991.16    176.16 o 
   7   8   0       10.68      -13.98     20.21 o 
   8   8   0      399.56      423.50     41.86 o 
   9   8   0      304.71      295.28     40.43 o 
  10   8   0       27.79       95.48     39.60 o 
  11   8   0       31.39        6.32     34.11 o 
   1   9   0        0.38        4.35     14.53 o 
   2   9   0    14665.69    14933.05    389.21 o 
   3   9   0      261.46      294.96     26.39 o 
   4   9   0    11273.72    11174.19    167.56 o 
   5   9   0      237.16      226.72     32.95 o 
   6   9   0     2398.24     2331.23     92.63 o 
   7   9   0      241.80      239.26     51.65 o 
   8   9   0       10.79      -24.13     22.30 o 
   9   9   0       14.42       22.40     25.86 o 
  10   9   0        5.21       20.21     33.89 o 
  11   9   0       14.89       -8.28     35.70 o 
   0  10   0     1836.01     1753.69    101.04 o 
   1  10   0     1909.45     1846.87     90.94 o 
   2  10   0      192.73      196.06     33.89 o 
   3  10   0     3882.90     4078.40    115.01 o 
   4  10   0     3942.85     3953.16     91.01 o 
   5  10   0     1276.21     1298.38     51.36 o 
   6  10   0     2570.97     2711.13    103.20 o 
   7  10   0       36.89       21.51     29.67 o 
   8  10   0      823.24      812.19     56.48 o 
   9  10   0      104.12      110.63     32.36 o 
  10  10   0        0.70       -2.34     31.25 o 
   1  11   0      351.12      378.32     42.05 o 
   2  11   0        1.76       -6.14     29.19 o 
   3  11   0      180.20      206.80     38.30 o 
   4  11   0      241.44      277.67     58.38 o 
   5  11   0     7479.39     7335.34    394.95 o 
   6  11   0      131.13      145.98     31.39 o 
   7  11   0     3003.40     3050.39    115.87 o 
   8  11   0      319.39      373.27     45.91 o 
   9  11   0       52.10       45.13     29.76 o 
  10  11   0      115.00      158.65     36.59 o 
   0  12   0     4058.06     3942.99    166.16 o 
   1  12   0      482.11      488.62     49.84 o 
   2  12   0     1066.58     1013.10     65.10 o 
   3  12   0     7693.67     7202.23    280.68 o 
   4  12   0      205.21      187.41     41.19 o 
   5  12   0     3569.45     3296.31    166.16 o 
   6  12   0      466.76      488.94     61.75 o 
   7  12   0       32.39       39.62     32.89 o 
   8  12   0      106.85      113.39     29.19 o 
   9  12   0       19.33       -3.24     22.81 o 
   1  13   0      734.56      695.59     60.27 o 
   2  13   0     2709.32     2756.18    103.99 o 
   3  13   0      967.98      929.54     70.73 o 
   4  13   0     1224.71     1324.01    119.01 o 
   5  13   0     1069.27     1135.55     78.58 o 
   6  13   0       53.89       49.40     36.42 o 
   7  13   0      316.48      289.12     53.89 o 
   8  13   0      378.85      369.57     83.08 o 
   0  14   0      767.55      644.44     85.33 o 
   1  14   0       37.22       46.48     51.65 o 
   2  14   0      129.90       69.07     34.80 o 
   3  14   0       95.00      124.62     38.01 o 
   4  14   0      719.32      829.17     71.24 o 
   5  14   0      158.70      211.74     46.34 o 
   6  14   0     1400.16     1553.84    134.73 o 
   7  14   0      349.34      335.65     60.27 o 
   1  15   0     2367.85     2433.24    106.34 o 
   2  15   0      310.15      302.50     51.44 o 
   3  15   0      239.24      349.74     54.62 o 
   4  15   0      336.46      426.63     58.68 o 
   5  15   0      179.36       79.71     41.28 o 
   6  15   0       23.01       15.72     49.40 o 
   0  16   0     1032.28     1115.98    116.76 o 
   1  16   0      196.51      177.91     44.37 o 
   2  16   0      271.21      217.53     48.41 o 
   3  16   0      851.11      803.50     74.57 o 
   4  16   0      166.71      112.27     56.14 o 
 -13   0   1      115.83      139.22     58.38 o 
 -11   0   1      110.83      116.76     47.15 o 
  -9   0   1     8746.92     8101.55    222.30 o 
  -7   0   1    23318.84    21675.23    379.48 o 
  -5   0   1    26501.07    26489.45    410.92 o 
  -3   0   1      509.90      601.78     40.42 o 
  -1   0   1     2092.26     2413.85     42.66 o 
   1   0   1     5328.77     5097.15     87.57 o 
   3   0   1    30516.45    29421.27    311.33 o 
   5   0   1    24003.96    22798.96    264.27 o 
   7   0   1      887.60     2016.40     98.80 o 
   9   0   1     1070.00      947.58     85.33 o 
  11   0   1     1903.46     1904.13    125.74 o 
  13   0   1      374.76      363.76     83.08 o 
 -13   1   1      422.25      323.27     51.58 o 
 -12   1   1      160.91      173.87     42.05 o 
 -11   1   1       79.77      107.84     32.52 o 
 -10   1   1      555.97      514.10     49.14 o 
  -9   1   1      576.36      532.84     60.71 o 
  -8   1   1     5122.28     4956.38    118.96 o 
  -7   1   1     4776.45     4432.36    138.09 o 
  -6   1   1    14911.71    15305.60    233.53 o 
  -5   1   1    14331.72    13989.17    388.46 o 
  -4   1   1      211.92      216.81     24.70 o 
  -3   1   1     9464.69     9565.16    296.40 o 
  -2   1   1      417.78      425.14     14.14 o 
  -1   1   1       71.50       93.20      6.35 o 
   0   1   1     1535.63     1566.99     79.71 o 
   1   1   1    35345.96    36142.89    322.27 o 
   2   1   1       40.51       50.16     11.08 o 
   3   1   1    32430.16    32413.86    333.77 o 
   4   1   1    11861.10    11737.77    164.28 o 
   5   1   1     3290.85     3151.71     78.49 o 
   6   1   1     1579.64     1463.60     60.08 o 
   7   1   1     2594.63     2707.41     85.56 o 
   8   1   1     1238.57     1247.56     93.99 o 
   9   1   1      481.11      416.41     45.23 o 
  10   1   1      880.56      971.01     65.88 o 
  11   1   1      974.16     1008.98    148.20 o 
  12   1   1      183.55      166.02     42.05 o 
  13   1   1      579.36      809.89     73.82 o 
 -13   2   1        0.07       -6.55     28.45 o 
 -12   2   1       27.87      -13.47     26.99 o 
 -11   2   1      154.03      164.97     60.63 o 
 -10   2   1      382.17      391.48     48.25 o 
  -9   2   1      604.14      581.74     57.26 o 
  -8   2   1     1164.83     1186.99     62.58 o 
  -7   2   1     4120.88     3933.66    206.58 o 
  -6   2   1    20367.93    20619.13    254.39 o 
  -5   2   1     8279.08     8447.41    244.75 o 
  -4   2   1    30949.80    31420.43    283.91 o 
  -3   2   1    13920.63    14445.99    117.83 o 
  -2   2   1        0.20       21.65     10.40 o 
  -1   2   1     8575.90     8627.33    174.02 o 
   0   2   1    17715.97    18257.67    244.75 o 
   1   2   1    12096.00    12085.86    271.72 o 
   2   2   1    93660.11    90702.25    659.28 o 
   3   2   1     6088.67     6120.76     70.86 o 
   4   2   1     3942.45     3737.57     67.77 o 
   5   2   1     2392.30     2242.24     58.29 o 
   6   2   1      307.87      272.01     38.17 o 
   7   2   1       13.67        5.01     20.46 o 
   8   2   1      550.67      552.43     48.25 o 
   9   2   1       52.61       -5.99     23.19 o 
  10   2   1      116.77      107.91     28.93 o 
  11   2   1      300.46      417.70     77.47 o 
  12   2   1      956.45      978.96    105.54 o 
  13   2   1       82.02       62.57     35.49 o 
 -13   3   1      204.49      218.29     81.96 o 
 -12   3   1       20.31        3.88     23.89 o 
 -11   3   1      569.95      534.72     59.40 o 
 -10   3   1     1519.85     1490.57     79.71 o 
  -9   3   1     2190.39     1986.16     83.26 o 
  -8   3   1    12604.36    12375.47    205.24 o 
  -7   3   1       20.38       18.38     16.75 o 
  -6   3   1    26552.08    26101.62    251.84 o 
  -5   3   1     1365.42     1350.84     36.92 o 
  -4   3   1     3467.87     3441.39     53.18 o 
  -3   3   1     1698.87     1732.23     40.74 o 
  -2   3   1      912.69      899.20     29.09 o 
  -1   3   1       69.53       68.41      9.68 o 
   0   3   1     3730.75     3539.24     97.81 o 
   1   3   1        5.95       25.06     12.20 o 
   2   3   1    37643.29    37704.79    303.15 o 
   3   3   1       94.03      133.55     20.89 o 
   4   3   1    20276.45    19431.44    192.60 o 
   5   3   1     1814.83     1823.32     45.87 o 
   6   3   1     6042.22     6138.21    106.16 o 
   7   3   1     4303.08     4273.29    178.51 o 
   8   3   1      503.06      470.86     47.55 o 
   9   3   1     1220.61     1267.48     72.13 o 
  10   3   1     3276.34     3392.74    152.69 o 
  11   3   1        0.19      -11.63     24.39 o 
  12   3   1      779.90      874.22    123.50 o 
 -13   4   1      103.21       55.96     33.38 o 
 -12   4   1     1017.75      952.08     78.49 o 
 -11   4   1       31.63       82.24     60.63 o 
 -10   4   1     1274.04     1165.86     73.72 o 
  -9   4   1     1428.88     1374.82     71.92 o 
  -8   4   1     2865.36     2905.14    141.46 o 
  -7   4   1     2532.64     2574.65     67.60 o 
  -6   4   1     4099.91     4125.90     70.34 o 
  -5   4   1      116.86      126.75     17.79 o 
  -4   4   1     2349.32     2386.50     64.66 o 
  -3   4   1    28576.47    28810.49    745.37 o 
  -2   4   1     4119.95     4071.62     75.52 o 
  -1   4   1    30251.75    30581.96    250.86 o 
   0   4   1    10207.32    10014.57     92.92 o 
   1   4   1     2308.61     2379.14     43.43 o 
   2   4   1    14805.38    14974.47    148.74 o 
   3   4   1     7744.00     7877.04     88.35 o 
   4   4   1    16736.67    16847.69    153.50 o 
   5   4   1    10113.15    10330.50    106.06 o 
   6   4   1     4370.18     4377.77     76.80 o 
   7   4   1      532.40      468.47     45.72 o 
   8   4   1     1756.58     1822.09     81.76 o 
   9   4   1      953.55      931.44     65.88 o 
  10   4   1      504.94      491.40    110.03 o 
  11   4   1      284.34      246.95     47.55 o 
  12   4   1      353.32      300.96     56.35 o 
 -13   5   1       27.63        8.41     37.29 o 
 -12   5   1      341.62      410.48     60.34 o 
 -11   5   1      780.96      803.99     70.64 o 
 -10   5   1        6.95        1.30     39.30 o 
  -9   5   1       44.60      -27.24     24.57 o 
  -8   5   1      179.56      129.87     34.11 o 
  -7   5   1     2398.16     2461.66     71.95 o 
  -6   5   1     2716.51     2732.64     59.05 o 
  -5   5   1     9554.83     9474.76    145.78 o 
  -4   5   1    12259.65    11996.53    196.68 o 
  -3   5   1    18028.07    18763.19    294.86 o 
  -2   5   1    49730.81    50248.25    401.24 o 
  -1   5   1     8020.69     8582.79     89.82 o 
   0   5   1    21157.82    20498.72    260.93 o 
   1   5   1    24615.52    24523.74    193.47 o 
   2   5   1     3619.76     3414.70     83.24 o 
   3   5   1    14838.76    15239.43    143.14 o 
   4   5   1        1.83       -3.51     12.87 o 
   5   5   1     1706.59     1875.31     47.73 o 
   6   5   1      277.50      298.76     26.33 o 
   7   5   1     2171.16     2180.60     67.81 o 
   8   5   1       33.23       39.45     29.34 o 
   9   5   1       94.82      103.43     37.29 o 
  10   5   1       99.31      106.73     35.70 o 
  11   5   1       68.76       79.69     38.88 o 
  12   5   1       65.72       56.14     39.60 o 
 -12   6   1     1412.37     1437.77     95.97 o 
 -11   6   1      346.58      404.29    162.79 o 
 -10   6   1     4315.08     4074.49    131.67 o 
  -9   6   1      831.51      928.28     67.47 o 
  -8   6   1     1596.85     1569.94     74.19 o 
  -7   6   1     7122.47     7065.72    121.32 o 
  -6   6   1     2213.94     2305.32     70.22 o 
  -5   6   1     2600.08     2459.22     71.34 o 
  -4   6   1     6266.91     6302.91    156.67 o 
  -3   6   1       29.76       42.53     14.87 o 
  -2   6   1      487.76      418.65     29.17 o 
  -1   6   1       83.43       60.46     12.87 o 
   0   6   1     4773.67     4716.54     65.25 o 
   1   6   1     2581.12     2509.99     60.74 o 
   2   6   1      137.36      136.41     21.30 o 
   3   6   1     6207.37     5931.47     93.34 o 
   4   6   1     6188.48     6222.45     87.85 o 
   5   6   1     4909.12     4669.77     77.31 o 
   6   6   1     9753.30     9567.71    143.41 o 
   7   6   1       42.15       57.32     23.05 o 
   8   6   1    10587.67    10538.83    688.23 o 
   9   6   1      505.86      424.00     53.17 o 
  10   6   1      373.52      394.38     57.26 o 
  11   6   1      100.71      105.15     42.05 o 
  12   6   1       35.76       23.92     38.88 o 
 -12   7   1      188.16      287.27     55.30 o 
 -11   7   1      772.89      740.18     70.97 o 
 -10   7   1      200.85      220.43     55.01 o 
  -9   7   1      206.00      227.86     43.64 o 
  -8   7   1     3430.24     3409.76     92.90 o 
  -7   7   1      760.52      914.99     81.25 o 
  -6   7   1      385.53      364.44     36.17 o 
  -5   7   1       89.39       95.60     29.86 o 
  -4   7   1     7860.01     7791.02    122.57 o 
  -3   7   1      155.23      152.16     21.71 o 
  -2   7   1    26631.04    25840.06    368.64 o 
  -1   7   1       16.58       10.67     16.21 o 
   0   7   1    17588.81    17456.90    135.99 o 
   1   7   1      354.80      422.08     20.38 o 
   2   7   1      621.02      711.53     34.55 o 
   3   7   1     1886.52     1901.55     54.01 o 
   4   7   1     3641.44     3550.55     77.32 o 
   5   7   1     2527.58     2527.17     60.04 o 
   6   7   1     1444.24     1442.60     49.06 o 
   7   7   1     3307.19     3186.43     85.48 o 
   8   7   1      146.94      160.08     31.53 o 
   9   7   1     2115.44     2164.30     96.81 o 
  10   7   1     1721.56     1882.41    190.86 o 
  11   7   1      356.91      424.25     64.00 o 
  12   7   1       19.23       -2.25     56.14 o 
 -12   8   1      241.13      349.21    120.13 o 
 -11   8   1      234.83      301.65     56.14 o 
 -10   8   1      736.31      693.22     66.69 o 
  -9   8   1       31.37       81.77     28.46 o 
  -8   8   1        3.74        5.60     22.12 o 
  -7   8   1      647.95      696.21     45.27 o 
  -6   8   1     1216.36     1165.43     59.27 o 
  -5   8   1     3637.06     3501.70     87.03 o 
  -4   8   1      816.63      794.73     37.30 o 
  -3   8   1    22301.89    22306.47    206.94 o 
  -2   8   1      917.25      949.66     36.21 o 
  -1   8   1    29971.63    29762.53    302.71 o 
   0   8   1     2316.26     2404.77     62.23 o 
   1   8   1     9785.88     9666.49    121.21 o 
   2   8   1     2495.93     2476.95     60.58 o 
   3   8   1       69.66       68.11     19.45 o 
   4   8   1        0.96       -0.25     21.39 o 
   5   8   1     1118.39     1150.34     92.06 o 
   6   8   1     1361.23     1265.04     68.94 o 
   7   8   1        0.47      -10.82     21.00 o 
   8   8   1      942.68      972.91     72.36 o 
   9   8   1       30.71       10.61     24.18 o 
  10   8   1      112.72      137.64     51.65 o 
  11   8   1       62.83       55.92     40.46 o 
 -11   9   1     2061.67     2131.38    108.68 o 
 -10   9   1       17.61       86.59     52.77 o 
  -9   9   1     2265.49     2495.43     86.34 o 
  -8   9   1        2.78      -31.49     21.00 o 
  -7   9   1        0.51        6.53     25.87 o 
  -6   9   1       41.14       52.56     27.74 o 
  -5   9   1     3180.25     3104.40     72.66 o 
  -4   9   1      623.64      588.47     35.31 o 
  -3   9   1     4295.67     4524.88    120.89 o 
  -2   9   1      844.28      856.60     37.25 o 
  -1   9   1       95.79       91.82     18.55 o 
   0   9   1     1477.51     1390.30     46.59 o 
   1   9   1     3651.43     3537.75    104.41 o 
   2   9   1       40.67      114.03     40.11 o 
   3   9   1       12.22      -19.09     20.64 o 
   4   9   1        2.95       61.91     27.75 o 
   5   9   1     4776.46     4891.20    127.81 o 
   6   9   1       44.33       56.77     30.93 o 
   7   9   1     9165.48     9359.25    159.78 o 
   8   9   1        0.10      -30.72     20.48 o 
   9   9   1     1711.08     1658.90     76.47 o 
  10   9   1       47.27       -2.81     37.05 o 
  11   9   1      119.39      147.21     46.82 o 
 -11  10   1       36.71       35.93     51.65 o 
 -10  10   1     1020.10      866.22     62.98 o 
  -9  10   1      348.75      292.10     41.67 o 
  -8  10   1      615.79      663.31     78.12 o 
  -7  10   1        6.63       22.56     24.85 o 
  -6  10   1      379.39      366.71     37.42 o 
  -5  10   1     1266.89     1226.17     69.68 o 
  -4  10   1     2620.92     2709.76     68.74 o 
  -3  10   1    11543.22    11485.62    180.85 o 
  -2  10   1      545.12      584.80     47.32 o 
  -1  10   1    22163.77    20785.11    611.88 o 
   0  10   1        7.63       -5.81     22.98 o 
   1  10   1     2183.03     2258.05     80.08 o 
   2  10   1       22.94        2.01     39.30 o 
   3  10   1      222.29      228.13     38.01 o 
   4  10   1      298.36      299.63     51.65 o 
   5  10   1      887.34      796.09     60.34 o 
   6  10   1     2483.94     2546.63    100.81 o 
   7  10   1       19.39        8.76     31.64 o 
   8  10   1     1439.77     1368.90     69.54 o 
   9  10   1       32.96       46.02     31.28 o 
  10  10   1       43.35       88.42     50.52 o 
 -10  11   1        5.45        7.43     23.79 o 
  -9  11   1      389.58      346.11     39.17 o 
  -8  11   1      527.25      501.70     41.74 o 
  -7  11   1      108.06      148.34     33.15 o 
  -6  11   1      199.80      199.60     33.56 o 
  -5  11   1       97.65       86.01     24.53 o 
  -4  11   1     3220.52     3285.84    129.21 o 
  -3  11   1        4.70       -8.39     22.27 o 
  -2  11   1     8019.24     8143.37    202.09 o 
  -1  11   1      560.23      588.93     50.73 o 
   0  11   1     7506.46     7463.47    154.80 o 
   1  11   1       28.16       59.69     28.45 o 
   2  11   1     1187.96     1134.08     64.29 o 
   3  11   1     2674.42     2581.65    140.34 o 
   4  11   1      498.00      504.32    102.17 o 
   5  11   1      622.13      597.88     57.81 o 
   6  11   1      244.75      314.83     52.77 o 
   7  11   1      343.41      333.28     52.77 o 
   8  11   1      283.03      359.93     44.85 o 
   9  11   1      187.89      155.99     36.59 o 
  -9  12   1       67.54       53.21     26.62 o 
  -8  12   1      490.53      498.91     90.07 o 
  -7  12   1      781.43      831.68     57.46 o 
  -6  12   1      412.53      372.92     51.58 o 
  -5  12   1       68.33       75.76     30.06 o 
  -4  12   1     1432.55     1629.65     80.93 o 
  -3  12   1       38.48       24.58     42.66 o 
  -2  12   1      430.02      485.09     51.65 o 
  -1  12   1      652.76      650.92     74.10 o 
   0  12   1      208.48      242.73     59.50 o 
   1  12   1       54.74       72.50     29.67 o 
   2  12   1      158.48      209.42     60.63 o 
   3  12   1     1099.18     1136.24     71.24 o 
   4  12   1      226.66      261.52     55.01 o 
   5  12   1      326.90      329.75     50.00 o 
   6  12   1     2326.67     2380.08    105.51 o 
   7  12   1        4.16       19.25     31.64 o 
   8  12   1     2054.37     1966.59    102.77 o 
   9  12   1      102.08       57.19     31.39 o 
  -8  13   1      155.80      136.97     47.63 o 
  -7  13   1      182.29      139.10     45.06 o 
  -6  13   1      396.63      379.55     55.30 o 
  -5  13   1     1788.51     1878.10     94.46 o 
  -4  13   1      965.53     1041.90     72.13 o 
  -3  13   1     1545.83     1423.04    211.07 o 
  -2  13   1     2789.59     2540.36    193.11 o 
  -1  13   1      785.45      683.93     59.53 o 
   0  13   1     1101.83     1041.91     96.55 o 
   1  13   1     2007.86     1988.52     89.61 o 
   2  13   1      686.64      636.41     76.34 o 
   3  13   1      999.92      951.36     69.65 o 
   4  13   1      131.21      195.41     57.26 o 
   5  13   1      115.11      141.08     48.28 o 
   6  13   1       15.20       72.52     37.29 o 
   7  13   1      826.63      953.90     80.17 o 
   8  13   1        0.72        3.90     25.72 o 
  -7  14   1      201.06      293.24     60.63 o 
  -6  14   1      293.09      300.36     98.80 o 
  -5  14   1      135.65      176.77     44.12 o 
  -4  14   1      931.64      883.82     72.23 o 
  -3  14   1     2780.52     2919.07    161.67 o 
  -2  14   1       46.53       41.04     48.28 o 
  -1  14   1     4139.80     4190.85    130.93 o 
   0  14   1      395.99      400.00     52.40 o 
   1  14   1      265.87      299.24     47.55 o 
   2  14   1     1035.48      930.95     72.13 o 
   3  14   1      564.26      606.90     62.70 o 
   4  14   1      214.91      197.79     45.72 o 
   5  14   1      925.90     1073.69    223.42 o 
   6  14   1        4.51        9.34     34.82 o 
   7  14   1        7.09       32.41     36.42 o 
  -6  15   1      562.46      588.97    111.15 o 
  -5  15   1       48.32       24.95     38.17 o 
  -4  15   1       41.85       30.50     34.11 o 
  -3  15   1      186.34      208.59     45.96 o 
  -2  15   1      246.02      258.58     52.77 o 
  -1  15   1        3.56       14.11     30.93 o 
   0  15   1      128.07      185.24     43.64 o 
   1  15   1       51.17       47.15     34.93 o 
   2  15   1      518.65      582.43     63.27 o 
   3  15   1        0.28      -21.12     29.09 o 
   4  15   1      946.02     1052.19     81.76 o 
   5  15   1      512.40      437.11     62.98 o 
  -4  16   1      772.25      717.52     89.82 o 
  -3  16   1       63.64      110.03     41.28 o 
  -2  16   1       21.21       53.32     37.29 o 
  -1  16   1        2.84       40.42     33.34 o 
   0  16   1      409.04      447.05     60.27 o 
   1  16   1      365.08      362.71    198.72 o 
   2  16   1      773.30      703.60    114.52 o 
   3  16   1      348.27      422.89     80.84 o 
 -12   0   2       99.96      132.48     53.89 o 
 -10   0   2        6.18      -15.72     29.19 o 
  -8   0   2     2107.76     2326.28    107.78 o 
  -6   0   2    38390.72    38251.11    499.61 o 
  -4   0   2    87736.09    82632.19   1026.17 o 
  -2   0   2    54748.01    55071.79    497.76 o 
   0   0   2      207.21      199.84     11.23 o 
   2   0   2    74270.60    74553.13    691.83 o 
   4   0   2     7978.60     7765.30    105.99 o 
   6   0   2      101.43       87.57     33.68 o 
   8   0   2      701.24      666.90     69.61 o 
  10   0   2      109.58      123.50     49.40 o 
  12   0   2      441.31      426.63     80.84 o 
 -13   1   2       38.26       27.88     32.52 o 
 -12   1   2     2602.23     2464.58    100.74 o 
 -11   1   2       11.65      -20.83     22.66 o 
 -10   1   2     1897.42     1867.54     79.34 o 
  -9   1   2      284.13      241.07     29.76 o 
  -8   1   2      478.46      433.71     66.24 o 
  -7   1   2      123.11      136.89     31.44 o 
  -6   1   2      895.95      696.49    133.60 o 
  -5   1   2     5983.50     5868.69    162.79 o 
  -4   1   2     7165.63     7391.46    105.36 o 
  -3   1   2    19516.98    20314.26    720.79 o 
  -2   1   2     2083.06     2415.14     38.89 o 
  -1   1   2     1198.29     1225.15     39.90 o 
   0   1   2       62.03      103.61     16.33 o 
   1   1   2       18.52       18.31      6.83 o 
   2   1   2    31096.82    30691.66    249.88 o 
   3   1   2       50.24       49.73     11.30 o 
   4   1   2    35535.30    35196.68    354.24 o 
   5   1   2      942.57      981.80     37.53 o 
   6   1   2    23308.60    22570.72    241.28 o 
   7   1   2      990.21      955.14     56.21 o 
   8   1   2     3282.35     3149.95     81.53 o 
   9   1   2      303.80      373.71     43.64 o 
  10   1   2       37.76       24.64     27.75 o 
  11   1   2        1.16      -26.95     23.82 o 
  12   1   2       36.01        4.49     33.68 o 
 -13   2   2     1780.19     1499.71    191.99 o 
 -12   2   2      316.58      326.80     69.61 o 
 -11   2   2     2629.60     2577.20     98.40 o 
 -10   2   2      406.32      344.54     62.87 o 
  -9   2   2        0.32      -15.72     30.31 o 
  -8   2   2     3558.92     3477.76     97.41 o 
  -7   2   2     5900.73     6056.77    189.74 o 
  -6   2   2     7616.82     7370.61    180.76 o 
  -5   2   2    11913.98    11898.84    258.23 o 
  -4   2   2    16592.85    17090.16    157.13 o 
  -3   2   2     4061.18     4226.93     49.75 o 
  -2   2   2    14317.04    15257.51    160.11 o 
  -1   2   2    25100.82    25955.38    291.92 o 
   0   2   2     6753.54     6954.98     76.81 o 
   1   2   2     3676.37     3894.83     48.63 o 
   2   2   2        1.05       19.10      7.15 o 
   3   2   2     7672.31     7507.26     86.82 o 
   4   2   2       20.08       38.38     15.76 o 
   5   2   2    26624.78    26014.55    256.73 o 
   6   2   2      268.86      228.72     28.28 o 
   7   2   2    12972.13    13098.31    389.58 o 
   8   2   2      128.54      139.36     34.11 o 
   9   2   2      337.61      368.72     72.98 o 
  10   2   2      443.66      429.11     64.00 o 
  11   2   2      197.54      194.15     43.79 o 
  12   2   2      116.54       97.37     37.09 o 
 -13   3   2      175.94      301.49     85.33 o 
 -12   3   2       21.11      -30.80     22.91 o 
 -11   3   2       14.29       -2.25     28.58 o 
 -10   3   2       15.75       28.01     28.45 o 
  -9   3   2      780.31      817.16     57.81 o 
  -8   3   2      852.64      808.59     52.34 o 
  -7   3   2     3177.82     3298.48    124.92 o 
  -6   3   2     3662.29     3657.27     74.35 o 
  -5   3   2    34225.95    34595.53    259.48 o 
  -4   3   2      437.25      453.33     20.77 o 
  -3   3   2    42458.49    43197.12    408.69 o 
  -2   3   2    10317.78    10354.64    125.81 o 
  -1   3   2    50931.98    51017.22   1209.22 o 
   0   3   2    14413.53    14328.27    117.90 o 
   1   3   2       36.17       36.07      9.20 o 
   2   3   2     6447.81     6327.73     68.08 o 
   3   3   2     2539.74     2551.11     49.50 o 
   4   3   2       81.08       87.61     16.32 o 
   5   3   2     1176.12     1227.20     47.83 o 
   6   3   2      162.30      147.91     25.01 o 
   7   3   2      716.36      779.33     47.02 o 
   8   3   2       67.19       24.01     32.56 o 
   9   3   2      109.42      134.02     35.70 o 
  10   3   2      497.12      500.39     90.94 o 
  11   3   2      114.76      111.39     34.08 o 
  12   3   2       45.59       53.89     34.93 o 
 -13   4   2      806.06      900.39     63.42 o 
 -12   4   2       72.26       27.52     33.89 o 
 -11   4   2     1239.00     1188.62     78.29 o 
 -10   4   2     1234.42     1256.39     75.31 o 
  -9   4   2      282.00      379.29     49.40 o 
  -8   4   2     3167.01     3215.26     81.11 o 
  -7   4   2      271.55      253.13     28.46 o 
  -6   4   2      691.50      661.04     36.95 o 
  -5   4   2     1918.28     1899.05     45.15 o 
  -4   4   2    15151.27    15916.24    168.43 o 
  -3   4   2      426.68      355.50     23.22 o 
  -2   4   2     8853.92     9333.60    127.70 o 
  -1   4   2     4806.34     4769.44     59.23 o 
   0   4   2     5504.33     5671.39     73.57 o 
   1   4   2     7551.05     7502.72     82.70 o 
   2   4   2    25107.66    24694.32    236.30 o 
   3   4   2     9782.77     9667.00    122.66 o 
   4   4   2    16157.60    16448.34    156.48 o 
   5   4   2    10890.14    10501.15    123.31 o 
   6   4   2      504.67      549.02     37.91 o 
   7   4   2     5524.53     5372.34    109.81 o 
   8   4   2     1719.86     1641.62     78.58 o 
   9   4   2      888.06      911.74     68.27 o 
  10   4   2      606.49      556.57     88.69 o 
  11   4   2       36.67       32.78     35.70 o 
  12   4   2       19.67       25.18     28.46 o 
 -13   5   2       45.78       42.80     39.31 o 
 -12   5   2     1602.87     1639.29     95.97 o 
 -11   5   2      756.76      650.70     63.27 o 
 -10   5   2       35.92       37.11     30.04 o 
  -9   5   2     5287.47     5248.93    137.00 o 
  -8   5   2      658.77      700.08     98.80 o 
  -7   5   2     9032.51     9058.15    143.58 o 
  -6   5   2     9567.66     9592.24    116.54 o 
  -5   5   2    10722.66    10772.21    140.32 o 
  -4   5   2     5953.78     6442.95     85.44 o 
  -3   5   2     6300.46     6383.31    138.85 o 
  -2   5   2     9245.96     9867.93    102.01 o 
  -1   5   2     5614.15     5546.65     70.15 o 
   0   5   2    11960.04    11827.31    113.97 o 
   1   5   2     4310.42     4140.26     87.41 o 
   2   5   2     1017.91     1136.04     35.86 o 
   3   5   2     6185.97     6208.39     96.77 o 
   4   5   2    14071.10    13793.64    166.07 o 
   5   5   2       61.64       91.48     23.66 o 
   6   5   2     7749.95     8000.01    133.15 o 
   7   5   2      861.11      866.86     66.13 o 
   8   5   2     1340.38     1404.38     75.31 o 
   9   5   2     1206.16     1175.80     75.41 o 
  10   5   2       32.95        6.45     30.93 o 
  11   5   2      892.03      777.61    123.50 o 
  12   5   2      129.83       89.32     44.91 o 
 -12   6   2      169.12      125.62     43.64 o 
 -11   6   2        7.37      -21.62     27.75 o 
 -10   6   2      192.49      278.68     47.55 o 
  -9   6   2      112.63       77.28     32.52 o 
  -8   6   2      524.22      448.35     37.93 o 
  -7   6   2    10198.34     9834.96    126.82 o 
  -6   6   2     2755.83     2758.89     81.68 o 
  -5   6   2     2006.48     1945.31     51.35 o 
  -4   6   2    10613.54    10515.46    120.52 o 
  -3   6   2      372.47      289.02     21.28 o 
  -2   6   2     9285.53     8831.36    100.17 o 
  -1   6   2    12107.57    11144.98    140.26 o 
   0   6   2      488.15      423.05     44.66 o 
   1   6   2    29220.35    28386.64    229.61 o 
   2   6   2      453.36      537.43     32.10 o 
   3   6   2     5824.26     5783.86    107.87 o 
   4   6   2     2029.90     2190.55     62.12 o 
   5   6   2        0.25        2.25     18.15 o 
   6   6   2       70.17       20.11     18.93 o 
   7   6   2       46.65       36.23     20.57 o 
   8   6   2      142.41      175.41     38.88 o 
   9   6   2      384.93      500.82     56.90 o 
  10   6   2       27.20       32.93     33.23 o 
  11   6   2      679.97      630.21     70.32 o 
  12   6   2        0.41       11.23     56.14 o 
 -12   7   2      133.98      137.89     44.37 o 
 -11   7   2      962.14      912.90     98.80 o 
 -10   7   2      279.03      279.64     46.92 o 
  -9   7   2     8620.04     8409.76    183.67 o 
  -8   7   2     2010.82     2069.85     70.72 o 
  -7   7   2     3136.69     3131.78    102.42 o 
  -6   7   2      641.96      612.46     40.79 o 
  -5   7   2       84.30       97.39     20.47 o 
  -4   7   2      812.93      747.85     56.07 o 
  -3   7   2     1965.64     1812.04     46.71 o 
  -2   7   2     4753.48     4617.64     81.35 o 
  -1   7   2      219.32      365.84     42.13 o 
   0   7   2    21166.49    20778.09    277.76 o 
   1   7   2     8614.66     8438.22    166.59 o 
   2   7   2     8480.50     8549.97    148.56 o 
   3   7   2    10001.71     9966.98    136.82 o 
   4   7   2     1747.41     1788.09     66.52 o 
   5   7   2      601.39      646.86     41.04 o 
   6   7   2     1124.93     1180.51     48.20 o 
   7   7   2     1962.71     1907.79     60.18 o 
   8   7   2     1318.41     1273.38     61.58 o 
   9   7   2     2446.69     2761.52    111.73 o 
  10   7   2       53.49        2.57     33.23 o 
  11   7   2      441.01      431.15     62.58 o 
 -12   8   2      295.27      257.87     53.70 o 
 -11   8   2       10.69      -24.64     31.64 o 
 -10   8   2     3305.60     3194.65    120.17 o 
  -9   8   2      243.91      269.17     38.70 o 
  -8   8   2     4808.94     4812.09    120.64 o 
  -7   8   2     1782.03     1764.48     59.68 o 
  -6   8   2     4458.43     4444.50     87.73 o 
  -5   8   2     1693.78     1681.91     52.72 o 
  -4   8   2       17.59       30.85     17.34 o 
  -3   8   2      840.01      844.82     46.50 o 
  -2   8   2      126.25      124.05     19.23 o 
  -1   8   2     6370.81     6177.32     88.60 o 
   0   8   2     7522.17     7481.43    113.87 o 
   1   8   2     4009.17     3995.73     71.71 o 
   2   8   2    10970.91    10988.84    193.63 o 
   3   8   2      184.99      234.43     28.52 o 
   4   8   2     3606.07     3466.49     88.80 o 
   5   8   2      509.89      480.80     39.31 o 
   6   8   2      268.56      227.21     40.46 o 
   7   8   2      578.93      582.81     55.28 o 
   8   8   2     1128.87     1299.44     65.19 o 
   9   8   2       13.88       10.10     33.34 o 
  10   8   2      733.60      716.34     71.45 o 
  11   8   2      165.92      104.80     43.64 o 
 -11   9   2       41.44       12.48     42.66 o 
 -10   9   2      139.64      118.45     32.59 o 
  -9   9   2      157.89      124.37     46.67 o 
  -8   9   2     1442.32     1423.94     55.80 o 
  -7   9   2       52.79       14.47     21.83 o 
  -6   9   2     5798.73     5545.73    101.20 o 
  -5   9   2      164.12      182.72     26.14 o 
  -4   9   2        0.45      -23.99     16.00 o 
  -3   9   2       63.02       69.97     19.51 o 
  -2   9   2     9496.22     9249.58    124.78 o 
  -1   9   2        1.22        5.98     16.36 o 
   0   9   2    24535.37    24134.18    219.43 o 
   1   9   2      805.71      828.59     40.88 o 
   2   9   2     8504.91     8526.79    147.99 o 
   3   9   2      140.57      173.45     56.14 o 
   4   9   2        0.54       17.96     37.05 o 
   5   9   2      185.54      227.68     41.28 o 
   6   9   2       83.38       72.68     32.52 o 
   7   9   2        9.80       13.80     24.18 o 
   8   9   2       74.64      119.87     32.26 o 
   9   9   2       56.32       13.20     27.52 o 
  10   9   2      552.01      728.14     75.22 o 
 -11  10   2       28.71      -22.07     27.16 o 
 -10  10   2     1529.29     1579.96     72.92 o 
  -9  10   2        4.06        1.33     22.24 o 
  -8  10   2     1649.91     1724.25     62.40 o 
  -7  10   2     1199.90     1225.89     61.37 o 
  -6  10   2     1063.27     1198.17     52.38 o 
  -5  10   2      518.13      535.62     39.86 o 
  -4  10   2        4.33       20.27     19.32 o 
  -3  10   2      615.83      578.88     35.67 o 
  -2  10   2      231.52      210.84     25.67 o 
  -1  10   2     3413.43     3316.75     70.89 o 
   0  10   2     1191.62     1250.81     59.78 o 
   1  10   2     2789.89     2718.16    151.57 o 
   2  10   2    10932.95    10961.68    403.06 o 
   3  10   2       68.88       39.78     27.48 o 
   4  10   2     1888.64     1823.91     80.17 o 
   5  10   2      202.62      206.12     49.40 o 
   6  10   2      160.50      189.85     50.52 o 
   7  10   2       10.16       92.40     31.06 o 
   8  10   2      718.55      753.88     56.92 o 
   9  10   2      238.27      197.76     59.24 o 
  10  10   2      825.00      772.28     77.61 o 
 -10  11   2       14.04       35.08     26.43 o 
  -9  11   2     2456.66     2569.97     79.53 o 
  -8  11   2      110.97      165.28     34.07 o 
  -7  11   2     2467.00     2694.14     88.56 o 
  -6  11   2        8.28       19.88     24.40 o 
  -5  11   2        1.13      -10.85     19.16 o 
  -4  11   2        0.22       -3.39     18.79 o 
  -3  11   2      529.45      588.54     52.83 o 
  -2  11   2      133.54      202.14     84.16 o 
  -1  11   2     1966.75     1990.54     71.03 o 
   0  11   2     1037.03      946.29     59.53 o 
   1  11   2     5945.69     5623.18    176.27 o 
   2  11   2      563.23      486.16    105.54 o 
   3  11   2     3085.64     3265.79    107.93 o 
   4  11   2      657.61      633.31     58.68 o 
   5  11   2      367.60      370.88     50.81 o 
   6  11   2      313.03      221.92     47.55 o 
   7  11   2     1349.00     1390.20     86.52 o 
   8  11   2       83.55       79.93     32.61 o 
   9  11   2     1224.20     1227.82     91.99 o 
  -9  12   2      437.16      483.48     44.49 o 
  -8  12   2       34.49       26.08     27.57 o 
  -7  12   2     1736.51     1676.29     74.28 o 
  -6  12   2      186.36      141.70     29.69 o 
  -5  12   2      588.52      542.72     50.06 o 
  -4  12   2     1210.28     1331.14     66.60 o 
  -3  12   2     2087.87     1878.51     75.63 o 
  -2  12   2     1976.33     2045.83     83.15 o 
  -1  12   2     7489.43     7351.34    486.14 o 
   0  12   2      232.55      216.74     38.88 o 
   1  12   2     4503.62     4447.87    125.40 o 
   2  12   2      809.34      868.92     64.17 o 
   3  12   2      416.45      427.31     50.51 o 
   4  12   2      280.44      310.60     48.25 o 
   5  12   2      173.57      170.68     51.65 o 
   6  12   2        1.78       -8.98     28.58 o 
   7  12   2       30.41        9.15     30.69 o 
   8  12   2      164.16      189.21     39.23 o 
  -8  13   2      273.67      199.41     56.14 o 
  -7  13   2      772.49      902.63     75.41 o 
  -6  13   2      954.68      965.26     75.31 o 
  -5  13   2      214.01      233.83     63.58 o 
  -4  13   2       18.68       57.66     31.04 o 
  -3  13   2      599.52      599.22     58.68 o 
  -2  13   2     1248.12     1297.72    149.32 o 
  -1  13   2      766.28      852.59     68.49 o 
   0  13   2     2603.29     2535.09    151.57 o 
   1  13   2      400.73      437.78     51.15 o 
   2  13   2      774.07      810.77    133.60 o 
   3  13   2      678.64      822.37     67.13 o 
   4  13   2      829.81      931.61     72.99 o 
   5  13   2       27.02       80.49     35.70 o 
   6  13   2      497.49      546.77     65.10 o 
   7  13   2      108.12      156.73     47.55 o 
  -7  14   2       36.79       64.48     38.88 o 
  -6  14   2       22.91       27.83     33.89 o 
  -5  14   2      217.33      206.94     89.82 o 
  -4  14   2      814.14      842.30     70.64 o 
  -3  14   2      236.05      307.71     50.00 o 
  -2  14   2      420.72      524.33     58.75 o 
  -1  14   2        0.48        8.48     28.45 o 
   0  14   2      214.70      232.68    107.78 o 
   1  14   2      111.51       97.87     36.11 o 
   2  14   2     2229.54     2185.82     99.15 o 
   3  14   2      905.84      887.07     72.23 o 
   4  14   2      980.40      991.31     78.58 o 
   5  14   2     1279.38     1392.90    111.15 o 
   6  14   2        0.47       36.75     38.68 o 
  -6  15   2      146.11      188.31     49.40 o 
  -5  15   2      889.67      908.64     76.99 o 
  -4  15   2       59.82       72.28     59.50 o 
  -3  15   2     1911.83     1757.51     93.68 o 
  -2  15   2      511.12      540.97     92.06 o 
  -1  15   2      511.52      438.15     55.57 o 
   0  15   2      848.47      918.44    101.04 o 
   1  15   2      410.79      351.36     96.55 o 
   2  15   2      402.80      476.76    101.04 o 
   3  15   2      707.25      756.24     70.54 o 
   4  15   2       17.86       21.64     34.50 o 
   5  15   2       84.48       40.03     35.60 o 
  -4  16   2      653.75      780.15    105.54 o 
  -3  16   2       21.44       71.85     41.28 o 
  -2  16   2      429.06      514.95    149.32 o 
  -1  16   2      671.81      591.97     65.88 o 
   0  16   2      354.61      303.13     53.17 o 
   1  16   2      179.98      152.69     46.34 o 
   2  16   2       49.86       85.03     43.79 o 
   3  16   2      110.98      127.67     57.26 o 
 -13   0   3     1497.78     1277.66    114.52 o 
 -11   0   3     6781.95     6644.26    217.81 o 
  -9   0   3     8803.04     7881.49    211.07 o 
  -7   0   3      285.50      181.88     38.17 o 
  -5   0   3       46.57       49.40     22.45 o 
  -3   0   3     1238.72     1467.74     90.94 o 
  -1   0   3     7427.83     7367.29    148.20 o 
   1   0   3   258539.97   222151.39   2572.15 o 
   3   0   3     1550.89     1456.82     41.50 o 
   5   0   3     3641.39     3581.20     98.80 o 
   7   0   3    10019.70     9619.46    235.77 o 
   9   0   3     4763.34     4452.71    175.14 o 
  11   0   3      273.52      323.34     74.10 o 
 -13   1   3       35.95        0.00     30.31 o 
 -12   1   3     1300.83     1210.21     75.41 o 
 -11   1   3      129.12      178.83     57.26 o 
 -10   1   3     3225.69     3203.57    100.81 o 
  -9   1   3     2483.39     2505.74    108.46 o 
  -8   1   3      679.29      592.45     46.03 o 
  -7   1   3     1440.15     1456.55    127.99 o 
  -6   1   3     1105.37     1142.30     74.10 o 
  -5   1   3     4277.23     4455.75     82.38 o 
  -4   1   3     1413.26     1499.99     30.95 o 
  -3   1   3    54878.43    56970.86    426.19 o 
  -2   1   3     3019.34     3176.82     54.74 o 
  -1   1   3    86629.44    81191.84    645.44 o 
   0   1   3     7143.92     7377.74     62.43 o 
   1   1   3    53578.45    54083.48    296.12 o 
   2   1   3     1617.24     1535.19     31.70 o 
   3   1   3        3.95      -13.03      8.68 o 
   4   1   3      116.87       99.96     17.06 o 
   5   1   3      152.51      162.52     31.76 o 
   6   1   3     2272.93     2133.90     58.60 o 
   7   1   3     1356.11     1232.18     46.69 o 
   8   1   3     1801.05     1815.43     76.99 o 
   9   1   3     1030.53      956.67     96.55 o 
  10   1   3       20.15      114.52     35.70 o 
  11   1   3      381.88      345.91     51.58 o 
  12   1   3       13.08       40.52     34.82 o 
 -13   2   3      311.77      263.21     48.91 o 
 -12   2   3       77.82       53.41     32.89 o 
 -11   2   3     1197.58     1142.24    222.30 o 
 -10   2   3     2390.24     2173.95     89.19 o 
  -9   2   3     3708.25     3493.14    101.28 o 
  -8   2   3     6481.49     6370.83    235.77 o 
  -7   2   3     5280.93     5311.58    110.84 o 
  -6   2   3      195.13      198.36     25.26 o 
  -5   2   3     2266.32     2355.44     61.68 o 
  -4   2   3    36980.23    38494.68    533.40 o 
  -3   2   3     9621.42    10401.55     84.02 o 
  -2   2   3    67253.23    65511.48    592.42 o 
  -1   2   3     2722.59     2759.44     49.85 o 
   0   2   3    20976.63    20538.56    154.98 o 
   1   2   3     1442.93     1507.82     30.35 o 
   2   2   3     1718.18     1717.09     30.69 o 
   3   2   3       94.86      119.98     12.73 o 
   4   2   3     3835.84     3844.39     68.75 o 
   5   2   3      380.11      367.68     43.43 o 
   6   2   3       79.05      104.02     23.34 o 
   7   2   3     1869.23     1852.51     82.56 o 
   8   2   3     2333.70     2454.25    162.79 o 
   9   2   3      702.06      669.89     47.26 o 
  10   2   3     1472.84     1504.61     79.39 o 
  11   2   3      243.74      264.44     75.22 o 
  12   2   3      211.33      257.25     51.58 o 
 -13   3   3      474.12      469.23     59.53 o 
 -12   3   3     3921.77     4098.82    163.86 o 
 -11   3   3        1.21      -18.17     25.87 o 
 -10   3   3     9416.75     9138.83    212.19 o 
  -9   3   3       27.76        5.01     21.05 o 
  -8   3   3     6054.41     6151.72    167.96 o 
  -7   3   3     2502.99     2603.79     66.87 o 
  -6   3   3       95.11      102.46     24.01 o 
  -5   3   3      258.28      251.36     17.30 o 
  -4   3   3        1.02       14.46      7.40 o 
  -3   3   3      298.09      308.79     14.30 o 
  -2   3   3     4841.98     5016.98    140.14 o 
  -1   3   3      709.11      776.27     23.06 o 
   0   3   3    17231.37    16898.16    198.13 o 
   1   3   3     2225.67     2088.25     43.11 o 
   2   3   3     5307.14     5284.58     65.60 o 
   3   3   3     9784.02     9514.03     88.11 o 
   4   3   3     3091.33     3083.69     62.82 o 
   5   3   3     4967.65     4668.52     97.44 o 
   6   3   3     6643.05     6435.50    117.22 o 
   7   3   3      706.91      756.27     47.05 o 
   8   3   3     4981.41     5074.94    115.65 o 
   9   3   3      116.80      113.39     36.52 o 
  10   3   3      472.91      480.54     69.86 o 
  11   3   3        0.41        5.91     30.04 o 
  12   3   3       40.58       67.27     53.89 o 
 -13   4   3       87.06      104.25     33.07 o 
 -12   4   3      189.37      185.37     46.82 o 
 -11   4   3      525.29      533.74     56.35 o 
 -10   4   3       28.02       11.60     28.45 o 
  -9   4   3       34.97       53.64     28.05 o 
  -8   4   3      594.41      647.74     55.32 o 
  -7   4   3     1254.74     1248.64     50.13 o 
  -6   4   3      731.63      756.81     39.89 o 
  -5   4   3    14379.15    14456.54    126.09 o 
  -4   4   3     7157.04     7443.31    110.28 o 
  -3   4   3     2574.63     2568.61     49.71 o 
  -2   4   3    20622.09    20799.94    167.86 o 
  -1   4   3    12172.81    12738.35    115.14 o 
   0   4   3    18548.31    18307.08    172.45 o 
   1   4   3    22150.23    22024.17    184.67 o 
   2   4   3    12991.81    12946.55    117.05 o 
   3   4   3     6220.42     6194.74     79.07 o 
   4   4   3     3361.01     3357.89     67.41 o 
   5   4   3      249.04      229.21     24.24 o 
   6   4   3     1609.11     1638.46     72.87 o 
   7   4   3     2698.08     2689.14     94.42 o 
   8   4   3      981.80      958.80     60.33 o 
   9   4   3      153.00      138.90     38.68 o 
  10   4   3      531.88      504.65    107.78 o 
  11   4   3      160.10      120.67     42.52 o 
  12   4   3        1.79      -18.13     31.44 o 
 -13   5   3      184.56      198.97     48.91 o 
 -12   5   3      312.21      319.93     53.17 o 
 -11   5   3      125.79       91.57     36.11 o 
 -10   5   3     1050.87     1120.54     87.57 o 
  -9   5   3     1138.29     1255.17    184.13 o 
  -8   5   3     7030.66     6659.30    176.93 o 
  -7   5   3     3255.64     3269.63     76.49 o 
  -6   5   3    13468.99    13329.31    129.00 o 
  -5   5   3     1853.99     1925.98     48.60 o 
  -4   5   3    16064.58    16057.39    130.61 o 
  -3   5   3    20043.13    19532.83    170.77 o 
  -2   5   3     1403.32     1316.57     34.90 o 
  -1   5   3    23866.23    23211.51    189.45 o 
   0   5   3        3.09        1.73      8.58 o 
   1   5   3      585.57      643.18     28.17 o 
   2   5   3      107.20      115.06     18.40 o 
   3   5   3     1890.98     1978.01    103.79 o 
   4   5   3      926.73      978.31     44.92 o 
   5   5   3     2616.11     2637.26     66.12 o 
   6   5   3      164.08      182.59     25.30 o 
   7   5   3      256.28      237.59     39.80 o 
   8   5   3      516.21      501.49     44.73 o 
   9   5   3     1451.98     1443.43    125.74 o 
  10   5   3      796.53      799.15     71.40 o 
  11   5   3       70.95       -2.60     34.82 o 
 -13   6   3      340.69      305.38     85.33 o 
 -12   6   3      563.31      605.28    117.89 o 
 -11   6   3     1163.54     1236.01    129.11 o 
 -10   6   3       94.79       81.31     34.11 o 
  -9   6   3      520.56      657.13     57.55 o 
  -8   6   3     2803.27     2813.59     68.10 o 
  -7   6   3      640.75      690.56     32.96 o 
  -6   6   3     3376.97     3329.75     69.78 o 
  -5   6   3      104.45      162.56     20.95 o 
  -4   6   3      127.30      171.31     19.91 o 
  -3   6   3      625.62      635.79     35.00 o 
  -2   6   3       38.64       28.06     13.51 o 
  -1   6   3    10327.13    11121.40    165.29 o 
   0   6   3     3343.66     3333.29     59.19 o 
   1   6   3     3560.10     3527.48     63.07 o 
   2   6   3    16121.14    15556.38    172.75 o 
   3   6   3      878.06      945.38     43.30 o 
   4   6   3     9261.61     8842.05    231.70 o 
   5   6   3     1108.42     1158.57     45.22 o 
   6   6   3     3119.04     3283.21     93.02 o 
   7   6   3      915.85      892.42     52.18 o 
   8   6   3       20.33       22.79     24.44 o 
   9   6   3      425.05      500.63     59.53 o 
  10   6   3      310.24      351.89     54.62 o 
  11   6   3       62.15      -45.18     32.89 o 
 -12   7   3      290.52      311.08    126.87 o 
 -11   7   3      158.13      236.73     68.49 o 
 -10   7   3      419.30      464.97     55.95 o 
  -9   7   3       17.37       20.66     31.12 o 
  -8   7   3     2322.18     2269.24     58.54 o 
  -7   7   3      303.90      307.33     26.14 o 
  -6   7   3    10023.35     9949.14    131.74 o 
  -5   7   3     2577.74     2679.75     63.24 o 
  -4   7   3    16847.34    16884.54    208.73 o 
  -3   7   3     1884.62     1848.78     52.08 o 
  -2   7   3      447.82      403.33     24.97 o 
  -1   7   3     3089.93     3077.09     59.41 o 
   0   7   3     5602.82     5439.97     81.29 o 
   1   7   3     6364.47     6039.35     88.28 o 
   2   7   3     5517.42     5459.78     87.14 o 
   3   7   3     9321.61     9182.19    331.45 o 
   4   7   3        7.17       -1.47     18.87 o 
   5   7   3     3503.63     3571.64    112.00 o 
   6   7   3      948.56     1002.13     48.29 o 
   7   7   3     1105.77     1083.34     50.14 o 
   8   7   3       86.57       58.61     33.40 o 
   9   7   3       12.57      -18.91     30.04 o 
  10   7   3       56.40       90.75     42.05 o 
  11   7   3        8.63       44.40     38.88 o 
 -12   8   3      143.96      194.73     40.90 o 
 -11   8   3       53.93       62.97     28.35 o 
 -10   8   3       55.91       97.87     30.96 o 
  -9   8   3      914.11      979.78     49.69 o 
  -8   8   3      984.56      963.91     46.41 o 
  -7   8   3     4341.82     4308.15     90.31 o 
  -6   8   3        8.99       16.58     18.09 o 
  -5   8   3    14892.85    14579.57    297.52 o 
  -4   8   3      707.38      669.75     35.33 o 
  -3   8   3     6555.76     6355.07     95.25 o 
  -2   8   3     2837.13     2824.24     60.26 o 
  -1   8   3       47.34      121.43     86.84 o 
   0   8   3      285.56      308.42     25.26 o 
   1   8   3     2977.59     2993.75     64.31 o 
   2   8   3     1413.93     1291.20     46.09 o 
   3   8   3     2462.32     2415.32     68.54 o 
   4   8   3     3382.72     3268.85     84.21 o 
   5   8   3       11.96        4.68     22.01 o 
   6   8   3      476.75      451.43     35.87 o 
   7   8   3      164.71      215.68     34.87 o 
   8   8   3       36.05       48.73     27.03 o 
   9   8   3      288.88      321.54     55.01 o 
  10   8   3      143.27      128.68     65.12 o 
 -11   9   3       63.32       63.95     30.94 o 
 -10   9   3       57.01       58.03     31.76 o 
  -9   9   3     1147.36     1294.72     56.53 o 
  -8   9   3       70.16       94.42     26.54 o 
  -7   9   3     2236.67     2511.32     79.67 o 
  -6   9   3      624.92      674.94     41.20 o 
  -5   9   3      310.37      299.11     30.15 o 
  -4   9   3      253.97      266.29     27.88 o 
  -3   9   3      701.80      695.24     39.54 o 
  -2   9   3        2.30       16.44     16.87 o 
  -1   9   3      901.10      926.63     40.10 o 
   0   9   3       54.63       71.46     19.92 o 
   1   9   3     4901.23     5017.53    158.81 o 
   2   9   3      455.08      540.33     49.41 o 
   3   9   3    16884.62    16584.47    273.01 o 
   4   9   3       57.32       71.85     30.17 o 
   5   9   3     6968.36     6920.96    158.75 o 
   6   9   3        9.18      -18.38     30.31 o 
   7   9   3      565.91      518.85     49.26 o 
   8   9   3        0.05        5.46     27.03 o 
   9   9   3      151.00      173.32     45.72 o 
  10   9   3        7.48       19.92     53.89 o 
 -11  10   3        2.17      -11.90     26.83 o 
 -10  10   3      240.78      170.74     32.14 o 
  -9  10   3      715.97      707.68     46.73 o 
  -8  10   3     1708.02     1724.32    101.39 o 
  -7  10   3     5572.62     5351.94    107.25 o 
  -6  10   3     1023.65     1057.44     54.77 o 
  -5  10   3     5978.77     6159.53    152.33 o 
  -4  10   3        4.00       -6.68     17.47 o 
  -3  10   3     3739.78     3518.16     79.73 o 
  -2  10   3     1012.27     1053.95     44.68 o 
  -1  10   3      586.99      651.56     36.60 o 
   0  10   3       39.10       42.10     18.79 o 
   1  10   3     6888.90     6533.71    125.95 o 
   2  10   3     2886.08     2807.28     94.46 o 
   3  10   3      922.59      720.97    102.17 o 
   4  10   3     2834.07     2716.11     99.23 o 
   5  10   3       35.33       43.87     30.93 o 
   6  10   3      835.99      902.98    110.03 o 
   7  10   3       24.25        7.57     28.38 o 
   8  10   3        5.34      -12.27     25.47 o 
   9  10   3       23.68       35.62     30.12 o 
 -10  11   3       51.04       13.92     24.63 o 
  -9  11   3        0.17        9.58     23.24 o 
  -8  11   3      843.07      861.43     58.76 o 
  -7  11   3       21.17       74.05     26.25 o 
  -6  11   3     7108.64     6855.29    122.15 o 
  -5  11   3      208.19      188.95     29.23 o 
  -4  11   3    10538.35    10171.77    144.50 o 
  -3  11   3      255.96      243.11     35.65 o 
  -2  11   3       78.29       82.63     22.57 o 
  -1  11   3     1264.19     1294.01     60.49 o 
   0  11   3     1501.39     1559.54     79.10 o 
   1  11   3      660.89      573.94     50.73 o 
   2  11   3     2755.58     2719.60    134.73 o 
   3  11   3      452.83      485.26    102.17 o 
   4  11   3      989.40      961.18     66.69 o 
   5  11   3      101.97      131.66     38.88 o 
   6  11   3      490.25      513.15     58.75 o 
   7  11   3        1.05       18.95     27.38 o 
   8  11   3       96.49       71.68     32.02 o 
   9  11   3       14.57       77.82     33.52 o 
  -9  12   3      226.88      261.70     36.68 o 
  -8  12   3      989.74     1104.24     65.14 o 
  -7  12   3        8.70       27.11     24.97 o 
  -6  12   3     1217.71     1349.61     62.23 o 
  -5  12   3      477.34      532.91     42.10 o 
  -4  12   3       99.61       84.22     48.43 o 
  -3  12   3       32.50       82.12     29.09 o 
  -2  12   3     1112.75      957.77     57.08 o 
  -1  12   3      305.63      303.87     39.61 o 
   0  12   3      525.62      516.89     50.00 o 
   1  12   3     2031.88     1877.19    114.52 o 
   2  12   3     1881.62     2114.24    142.59 o 
   3  12   3      412.30      425.28     50.51 o 
   4  12   3     5273.17     5174.72    377.23 o 
   5  12   3      586.74      627.63     62.70 o 
   6  12   3     1884.46     2101.36    100.81 o 
   7  12   3      294.80      394.53     49.16 o 
   8  12   3        0.35       -8.38     27.38 o 
  -8  13   3      524.44      574.01     54.35 o 
  -7  13   3      966.30      986.43     76.90 o 
  -6  13   3      915.26      937.78     82.47 o 
  -5  13   3       24.37      -13.04     25.40 o 
  -4  13   3     1549.24     1408.58     92.56 o 
  -3  13   3     1349.64     1453.82     69.51 o 
  -2  13   3      620.62      600.19     51.00 o 
  -1  13   3     2224.94     2140.59     90.46 o 
   0  13   3        0.57       45.45     29.34 o 
   1  13   3       89.37      106.66     78.59 o 
   2  13   3       15.79        6.67     27.75 o 
   3  13   3     1916.91     1932.70     93.64 o 
   4  13   3      163.84      168.01     94.31 o 
   5  13   3      864.56      890.73    107.78 o 
   6  13   3       34.46       72.57     39.60 o 
   7  13   3       39.25        2.14     33.23 o 
  -7  14   3      619.48      671.30     83.08 o 
  -6  14   3        0.03      -17.17     25.75 o 
  -5  14   3     1985.97     2130.52    137.51 o 
  -4  14   3      367.49      368.50     47.33 o 
  -3  14   3      453.22      517.49     52.59 o 
  -2  14   3     2072.37     1957.01     92.09 o 
  -1  14   3      612.15      549.67     74.10 o 
   0  14   3     1176.42     1146.32     75.41 o 
   1  14   3     1413.55     1488.29     85.70 o 
   2  14   3      236.34      304.72     52.77 o 
   3  14   3      306.52      339.61     84.20 o 
   4  14   3        9.24       16.62     34.45 o 
   5  14   3      156.41      133.20     44.12 o 
   6  14   3       99.47      126.87     47.63 o 
  -6  15   3      176.79      156.06     46.92 o 
  -5  15   3       98.88      108.84     64.00 o 
  -4  15   3      133.45       70.86     39.30 o 
  -3  15   3        4.33       50.52     33.34 o 
  -2  15   3       68.17       64.68     43.79 o 
  -1  15   3        2.86       23.13     31.64 o 
   0  15   3      967.26      896.04     71.40 o 
   1  15   3      361.88      312.34     51.44 o 
   2  15   3      664.49      666.54     68.22 o 
   3  15   3      598.02      644.10    130.24 o 
   4  15   3        0.53        0.25     39.30 o 
  -3  16   3      103.28      101.89     50.52 o 
  -2  16   3     1352.80     1207.71     83.35 o 
  -1  16   3       96.51       79.64     38.30 o 
   0  16   3      446.87      548.77     63.27 o 
   1  16   3      218.48      199.97     84.20 o 
   2  16   3       19.27       31.44     52.77 o 
 -12   0   4      477.27      404.18     69.61 o 
 -10   0   4     3599.17     3568.00    145.95 o 
  -8   0   4    22448.28    20810.73    366.01 o 
  -6   0   4    25536.25    24668.76    283.57 o 
  -4   0   4     4375.63     4512.36     76.07 o 
  -2   0   4    17995.54    18295.84    305.38 o 
   0   0   4    13036.06    12479.29    145.95 o 
   2   0   4     5715.97     5643.43     82.46 o 
   4   0   4      673.79      668.48     45.21 o 
   6   0   4      166.13      153.83     32.93 o 
   8   0   4     1835.69     2045.60    116.76 o 
  10   0   4     1305.64     1473.01    116.76 o 
  12   0   4      659.29      781.41    103.29 o 
 -13   1   4       11.52       19.09     30.17 o 
 -12   1   4       43.51       60.35     48.28 o 
 -11   1   4        5.25        0.30     23.66 o 
 -10   1   4     2924.92     2815.22    111.15 o 
  -9   1   4     1757.93     1654.89     68.27 o 
  -8   1   4     4642.81     4376.03    247.00 o 
  -7   1   4     8358.79     8359.72    610.76 o 
  -6   1   4     2315.15     2405.79     48.40 o 
  -5   1   4    17969.16    19620.70    278.08 o 
  -4   1   4     3022.70     3551.03     47.17 o 
  -3   1   4       11.32       11.31      6.83 o 
  -2   1   4     4064.12     3898.37     58.11 o 
  -1   1   4     2160.61     2076.56     26.75 o 
   0   1   4    24076.49    24020.95    144.10 o 
   1   1   4      919.87      901.18     24.41 o 
   2   1   4    27936.38    27342.09    197.30 o 
   3   1   4     2886.22     3109.04     51.70 o 
   4   1   4     7019.50     6602.64     95.30 o 
   5   1   4      648.35      621.17     34.49 o 
   6   1   4        1.01       -4.48     14.55 o 
   7   1   4       11.46      -13.91     17.38 o 
   8   1   4      143.17      183.80     31.68 o 
   9   1   4      697.94      623.95     55.57 o 
  10   1   4      143.26      172.11     41.19 o 
  11   1   4      274.43      259.89     85.33 o 
  12   1   4        2.53        7.10     33.89 o 
 -13   2   4       78.61       46.83     57.26 o 
 -12   2   4      857.65      789.84     84.20 o 
 -11   2   4     1854.82     1761.93     80.98 o 
 -10   2   4     2176.43     2088.68    148.20 o 
  -9   2   4     7876.45     7563.84    348.04 o 
  -8   2   4     3319.61     3281.43    116.76 o 
  -7   2   4     1945.65     2022.56     56.77 o 
  -6   2   4     3249.13     3220.29     70.24 o 
  -5   2   4      898.03     1023.46     31.16 o 
  -4   2   4     2777.27     3046.35     45.42 o 
  -3   2   4     4845.78     5394.28    146.44 o 
  -2   2   4      171.91      206.92     11.64 o 
  -1   2   4     4063.70     3955.63     42.69 o 
   0   2   4     1110.09     1066.73     24.27 o 
   1   2   4    26619.64    26024.71    165.18 o 
   2   2   4     1013.46     1068.46     26.76 o 
   3   2   4    30562.21    29598.75    220.62 o 
   4   2   4     1480.62     1588.70     59.63 o 
   5   2   4     1509.00     1587.46     55.40 o 
   6   2   4      845.74      850.76     42.26 o 
   7   2   4      671.88      647.24     45.75 o 
   8   2   4      869.42      888.21     50.56 o 
   9   2   4     1128.72     1145.99    130.24 o 
  10   2   4      274.80      299.97     47.94 o 
  11   2   4       83.73       54.20     42.66 o 
 -13   3   4       10.57      -18.28     28.07 o 
 -12   3   4      122.14      124.04     30.25 o 
 -11   3   4     1022.52      933.37    190.86 o 
 -10   3   4      126.80      125.08     52.77 o 
  -9   3   4     7868.63     7642.76    334.13 o 
  -8   3   4      292.64      330.16     31.94 o 
  -7   3   4    25385.97    25366.58    599.26 o 
  -6   3   4     3989.53     4169.14     77.08 o 
  -5   3   4    22667.04    23360.41    428.96 o 
  -4   3   4    13065.83    13486.18    215.73 o 
  -3   3   4      509.89      581.00     32.84 o 
  -2   3   4     9286.07     9429.67     80.40 o 
  -1   3   4    10208.97    10307.93     87.10 o 
   0   3   4      337.38      376.25     17.30 o 
   1   3   4    10644.79    10893.56    100.62 o 
   2   3   4       36.85       46.36     12.05 o 
   3   3   4      166.61      157.11     16.74 o 
   4   3   4       12.47        8.08     14.72 o 
   5   3   4       24.65       19.18     16.69 o 
   6   3   4      390.41      398.11     37.32 o 
   7   3   4       73.43      107.54     52.87 o 
   8   3   4      441.04      510.04     45.54 o 
   9   3   4     1300.34     1383.94     69.89 o 
  10   3   4       59.53      105.92     30.23 o 
  11   3   4     1060.27     1124.79     78.58 o 
 -13   4   4       74.85       59.64     30.17 o 
 -12   4   4      528.16      523.53     60.37 o 
 -11   4   4       71.72       93.29     34.82 o 
 -10   4   4        0.61       21.43     25.87 o 
  -9   4   4      598.56      626.82     44.05 o 
  -8   4   4     2373.11     2351.92     98.25 o 
  -7   4   4     1905.23     1858.51     52.63 o 
  -6   4   4     3331.36     3299.85     67.78 o 
  -5   4   4     4153.28     4131.81     57.04 o 
  -4   4   4       20.81       40.61     11.35 o 
  -3   4   4     5976.54     6159.20    113.62 o 
  -2   4   4    20447.80    21617.56    155.24 o 
  -1   4   4    29035.53    29260.63    200.09 o 
   0   4   4    13899.93    14200.15    118.48 o 
   1   4   4    19635.43    18920.12    151.36 o 
   2   4   4       27.47       35.71     13.64 o 
   3   4   4     9154.01     9033.04     91.52 o 
   4   4   4     6068.13     5790.10     80.62 o 
   5   4   4     3084.51     2867.44     77.06 o 
   6   4   4     4688.09     4767.66    104.46 o 
   7   4   4      133.70      154.03     31.06 o 
   8   4   4       84.06       75.03     28.69 o 
   9   4   4       19.12       10.58     25.23 o 
  10   4   4      250.30      251.49     50.00 o 
  11   4   4       72.05       76.25     32.95 o 
 -13   5   4     1060.97     1198.09     73.73 o 
 -12   5   4      395.19      383.38     46.15 o 
 -11   5   4     4002.74     3799.85    265.55 o 
 -10   5   4     4302.02     4326.95    141.84 o 
  -9   5   4     1434.52     1475.25     53.80 o 
  -8   5   4      886.75      938.81     42.77 o 
  -7   5   4      800.54      858.84     43.00 o 
  -6   5   4      427.38      406.02     21.06 o 
  -5   5   4      381.63      421.49     21.27 o 
  -4   5   4     4448.45     4710.60     77.28 o 
  -3   5   4      164.98      119.80     16.39 o 
  -2   5   4     7364.77     7905.16     91.32 o 
  -1   5   4     4492.51     4712.99     58.81 o 
   0   5   4    10366.52    10524.53     99.48 o 
   1   5   4        1.21       -6.58     11.42 o 
   2   5   4    15749.75    15404.92    140.65 o 
   3   5   4     3314.40     3430.91     61.97 o 
   4   5   4     5509.68     5511.13     87.63 o 
   5   5   4     6420.05     6469.89    177.61 o 
   6   5   4     1059.45      944.39     51.57 o 
   7   5   4     1569.63     1677.27     68.84 o 
   8   5   4      944.74      953.26     58.42 o 
   9   5   4      615.65      627.45     53.63 o 
  10   5   4      160.12      183.22     45.06 o 
  11   5   4        2.30       -4.20     44.91 o 
 -13   6   4       34.10       74.10     58.38 o 
 -12   6   4       87.74       72.73     31.02 o 
 -11   6   4      705.24      640.02     68.79 o 
 -10   6   4     1037.32      959.30     71.57 o 
  -9   6   4     1606.50     1615.99     58.07 o 
  -8   6   4     1677.89     1776.60     50.37 o 
  -7   6   4      194.43      220.80     22.74 o 
  -6   6   4     7911.05     7841.84    110.71 o 
  -5   6   4    21504.54    21588.93    286.18 o 
  -4   6   4      617.52      620.14     41.81 o 
  -3   6   4    29974.90    29543.11    242.83 o 
  -2   6   4      935.36     1037.88     35.01 o 
  -1   6   4    12286.47    12275.22    139.84 o 
   0   6   4     3369.55     3303.73     68.19 o 
   1   6   4        5.43       17.99     14.72 o 
   2   6   4      620.86      661.93     33.65 o 
   3   6   4      282.04      267.55     26.38 o 
   4   6   4       22.47       -7.29     19.12 o 
   5   6   4      803.64      782.92     40.36 o 
   6   6   4      148.26      110.40     26.14 o 
   7   6   4     1072.56     1082.66     76.13 o 
   8   6   4      269.43      313.45     41.22 o 
   9   6   4     1124.84     1062.89     65.15 o 
  10   6   4      526.98      591.11     78.59 o 
  11   6   4        0.19      -31.44     36.42 o 
 -12   7   4        0.67      -32.26     23.53 o 
 -11   7   4     1351.89     1399.22     78.26 o 
 -10   7   4        9.08       19.12     25.01 o 
  -9   7   4        0.04       -3.95     21.00 o 
  -8   7   4     1733.27     1746.79     51.14 o 
  -7   7   4     5750.73     5816.71    120.23 o 
  -6   7   4     5929.81     5747.84     97.04 o 
  -5   7   4      906.27      930.06     39.95 o 
  -4   7   4     6991.76     6732.50    152.00 o 
  -3   7   4     3445.56     3504.76    180.52 o 
  -2   7   4     6873.86     6829.66     93.62 o 
  -1   7   4     8294.92     7964.02    102.84 o 
   0   7   4     2554.13     2517.95     56.81 o 
   1   7   4     3230.83     3322.95     67.70 o 
   2   7   4       83.19       72.37     18.72 o 
   3   7   4     4038.91     4075.56     81.75 o 
   4   7   4      721.49      704.48     65.24 o 
   5   7   4     5421.97     5269.85     95.46 o 
   6   7   4      475.46      503.00     37.30 o 
   7   7   4     1800.16     1616.66     68.39 o 
   8   7   4      145.57      106.28     32.41 o 
   9   7   4        8.70       -1.51     25.86 o 
  10   7   4       13.95       56.36     40.46 o 
 -12   8   4     1192.16     1082.66     71.01 o 
 -11   8   4      624.68      669.09     56.42 o 
 -10   8   4     1932.72     2089.89     81.40 o 
  -9   8   4      777.27      796.31     44.81 o 
  -8   8   4       14.00       29.67     17.95 o 
  -7   8   4      180.68      154.99     30.79 o 
  -6   8   4      495.95      425.37     33.18 o 
  -5   8   4     3780.98     3621.44    104.36 o 
  -4   8   4      681.40      722.56     36.64 o 
  -3   8   4     2154.05     2060.41     94.96 o 
  -2   8   4     5819.41     5712.65     88.89 o 
  -1   8   4      801.60      745.68     55.48 o 
   0   8   4     3892.89     3904.69     74.12 o 
   1   8   4     1462.02     1447.67     52.83 o 
   2   8   4      395.21      389.06     31.50 o 
   3   8   4     1324.96     1274.73     81.88 o 
   4   8   4     5828.95     5842.76    116.35 o 
   5   8   4        0.43       -2.64     22.12 o 
   6   8   4     4038.35     4103.57     89.50 o 
   7   8   4      244.95      275.25     32.88 o 
   8   8   4      675.39      736.61     68.27 o 
   9   8   4      153.67      129.30     56.14 o 
  10   8   4       75.64       35.74     38.01 o 
 -11   9   4       52.11       33.75     36.01 o 
 -10   9   4      728.77      742.80     66.12 o 
  -9   9   4       47.31       47.06     23.77 o 
  -8   9   4       91.59       83.17     21.69 o 
  -7   9   4        0.02        7.09     20.76 o 
  -6   9   4     5169.33     5144.91     98.02 o 
  -5   9   4        0.13       -6.01     16.94 o 
  -4   9   4    19964.01    19675.85    204.22 o 
  -3   9   4        0.36        4.54     21.05 o 
  -2   9   4    15712.45    15513.17    217.31 o 
  -1   9   4       83.68       76.64     34.03 o 
   0   9   4     1639.56     1670.45     52.89 o 
   1   9   4      123.62      110.71     23.44 o 
   2   9   4      690.12      681.31     39.38 o 
   3   9   4      270.34      307.73     34.81 o 
   4   9   4        3.27       37.68     24.18 o 
   5   9   4      100.72      137.28     31.11 o 
   6   9   4      879.50      977.56     62.11 o 
   7   9   4       20.57       80.09     29.82 o 
   8   9   4     1189.17     1268.70     69.57 o 
   9   9   4       33.75       37.29     36.11 o 
 -11  10   4      128.59      116.61     34.57 o 
 -10  10   4      923.79      903.83     52.69 o 
  -9  10   4      341.09      355.39     37.25 o 
  -8  10   4       36.09       27.76     20.98 o 
  -7  10   4        9.20        8.20     21.76 o 
  -6  10   4       34.80       39.29     21.51 o 
  -5  10   4     3147.94     3038.23    150.06 o 
  -4  10   4      228.97      255.12     34.43 o 
  -3  10   4     6340.49     6135.60    103.91 o 
  -2  10   4     2627.40     2548.60     75.52 o 
  -1  10   4     1592.05     1604.76     53.24 o 
   0  10   4     3502.84     3396.45     76.59 o 
   1  10   4      518.63      515.21     35.69 o 
   2  10   4      136.95      132.86     27.70 o 
   3  10   4        5.71        9.56     27.75 o 
   4  10   4     3759.54     3945.24    168.41 o 
   5  10   4      106.03      143.60     37.09 o 
   6  10   4     2204.52     2271.41    105.62 o 
   7  10   4      660.44      677.25    100.35 o 
   8  10   4      339.70      398.33     49.13 o 
   9  10   4      171.62      176.16     48.53 o 
 -10  11   4       15.79       -6.37     22.13 o 
  -9  11   4       60.54       50.24     24.51 o 
  -8  11   4       32.70       39.68     26.64 o 
  -7  11   4      636.02      613.53     44.97 o 
  -6  11   4      309.15      311.98     35.00 o 
  -5  11   4      653.67      672.32     42.67 o 
  -4  11   4      437.25      507.81     38.04 o 
  -3  11   4      803.74      806.54     43.50 o 
  -2  11   4     1380.00     1305.91     50.81 o 
  -1  11   4     1703.91     1597.88     54.85 o 
   0  11   4     2445.44     2305.36    137.44 o 
   1  11   4      149.10      154.26     32.34 o 
   2  11   4        0.92       11.30     34.80 o 
   3  11   4      691.06      771.27     60.99 o 
   4  11   4      959.45      937.47     68.27 o 
   5  11   4     1699.98     1816.18    123.50 o 
   6  11   4       11.57       43.71     35.49 o 
   7  11   4      839.49      853.75     61.24 o 
   8  11   4        0.67       29.39     31.06 o 
  -9  12   4       65.53       37.14     24.63 o 
  -8  12   4      403.01      337.84     74.34 o 
  -7  12   4      341.26      419.89     40.94 o 
  -6  12   4     1175.75     1202.41     78.76 o 
  -5  12   4     4865.76     4709.45    102.72 o 
  -4  12   4       60.22       35.48     22.25 o 
  -3  12   4     5569.01     5574.61    106.95 o 
  -2  12   4      202.85      164.24     32.80 o 
  -1  12   4     1802.55     1814.98    103.89 o 
   0  12   4     1306.64     1324.92     63.96 o 
   1  12   4        1.77      -18.33     37.05 o 
   2  12   4       70.74      104.19     62.87 o 
   3  12   4        1.13      -19.28     26.85 o 
   4  12   4       93.30      109.26     37.29 o 
   5  12   4      127.52      131.36     41.28 o 
   6  12   4       27.17       59.04     38.17 o 
   7  12   4      456.98      486.45     52.59 o 
  -8  13   4      148.61      201.21     38.36 o 
  -7  13   4      243.65      198.13     34.60 o 
  -6  13   4      320.14      274.08     36.95 o 
  -5  13   4      200.90      167.21     35.38 o 
  -4  13   4     2377.47     2336.72    126.15 o 
  -3  13   4      298.63      367.24     68.04 o 
  -2  13   4     1370.73     1303.07     66.99 o 
  -1  13   4      149.00      149.80     42.49 o 
   0  13   4      321.69      341.82     47.63 o 
   1  13   4       97.36      106.16     34.11 o 
   2  13   4      897.70      934.11     68.94 o 
   3  13   4      285.00      311.86     70.73 o 
   4  13   4      459.21      523.41    117.89 o 
   5  13   4      347.33      342.43     55.57 o 
   6  13   4       74.15      109.75     55.01 o 
  -7  14   4      221.12      347.86     56.21 o 
  -6  14   4      438.72      460.06     51.99 o 
  -5  14   4       86.87       62.71     33.16 o 
  -4  14   4        3.13       -5.19     30.53 o 
  -3  14   4        1.92      -48.13     32.09 o 
  -2  14   4     1296.76     1245.12     69.73 o 
  -1  14   4      222.56      294.15     47.55 o 
   0  14   4     1695.87     1746.32     88.02 o 
   1  14   4      721.55      754.02     65.04 o 
   2  14   4        0.30        3.57     30.21 o 
   3  14   4      619.74      611.46     65.88 o 
   4  14   4      705.33      844.44    153.81 o 
   5  14   4       36.69      -24.90     56.14 o 
  -5  15   4      609.61      636.09     71.60 o 
  -4  15   4      686.54      792.96     63.59 o 
  -3  15   4        7.98       -1.21     28.93 o 
  -2  15   4      895.45      928.91     83.08 o 
  -1  15   4      784.44      709.73     65.10 o 
   0  15   4       97.55       44.18     44.91 o 
   1  15   4      453.01      436.00     58.68 o 
   2  15   4        0.09       27.97     34.50 o 
   3  15   4       39.46       39.11     37.71 o 
  -2  16   4       47.78       58.43     37.09 o 
  -1  16   4       18.60       29.03     33.89 o 
   0  16   4      225.75      336.86     54.76 o 
 -13   0   5     3648.08     3537.96    128.14 o 
 -11   0   5     1206.46     1167.28     69.65 o 
  -9   0   5       29.17       32.18     23.66 o 
  -7   0   5        1.48       13.47     25.82 o 
  -5   0   5    12901.86    13416.30    168.87 o 
  -3   0   5    11099.67    11333.19    128.33 o 
  -1   0   5     1574.85     1596.77     43.79 o 
   1   0   5    14427.20    14064.73    163.90 o 
   3   0   5    84288.48    81750.44    732.85 o 
   5   0   5    13216.82    12488.61    209.68 o 
   7   0   5     1237.96     1257.39     75.11 o 
   9   0   5        2.17       13.47     38.17 o 
  11   0   5       48.60       56.14     49.40 o 
 -13   1   5      158.24      204.57     35.85 o 
 -12   1   5      212.96      225.69     35.37 o 
 -11   1   5       79.85       70.05     25.23 o 
 -10   1   5       52.69       44.88     18.95 o 
  -9   1   5      905.22      880.42     39.07 o 
  -8   1   5      878.28      895.28     32.75 o 
  -7   1   5    19829.81    20012.85    239.73 o 
  -6   1   5      415.11      455.94     23.06 o 
  -5   1   5    27421.99    27108.13    366.88 o 
  -4   1   5     1340.93     1356.98     29.24 o 
  -3   1   5    27220.28    27681.93    219.74 o 
  -2   1   5     2511.60     2544.63     39.83 o 
  -1   1   5       58.88       69.09      6.28 o 
   0   1   5      526.41      510.58     31.97 o 
   1   1   5      929.52      931.36     26.25 o 
   2   1   5     5561.19     5473.49     62.76 o 
   3   1   5      934.93      898.48     63.13 o 
   4   1   5     1399.77     1421.93     35.77 o 
   5   1   5     3037.19     2968.23     60.43 o 
   6   1   5      983.36     1070.41     47.37 o 
   7   1   5     1498.61     1451.48     55.91 o 
   8   1   5       18.06       11.24     21.10 o 
   9   1   5        3.36      -18.78     26.95 o 
  10   1   5       43.08       41.36     30.04 o 
  11   1   5      218.60      263.50     49.84 o 
 -13   2   5      717.31      690.21     54.84 o 
 -12   2   5      855.58      845.87     54.24 o 
 -11   2   5     1467.57     1392.01     61.56 o 
 -10   2   5      146.41      117.32     23.61 o 
  -9   2   5      534.35      644.74     36.11 o 
  -8   2   5     5897.60     6019.97     91.10 o 
  -7   2   5     1153.40     1056.17     36.85 o 
  -6   2   5    28312.62    29515.64    541.90 o 
  -5   2   5      574.58      602.54     33.06 o 
  -4   2   5    25855.01    25788.30    309.19 o 
  -3   2   5      144.69      174.51      9.85 o 
  -2   2   5     3563.00     3510.95     39.81 o 
  -1   2   5      835.80      841.71     34.16 o 
   0   2   5     6475.64     6653.19     68.34 o 
   1   2   5     2805.94     2704.74     41.84 o 
   2   2   5      465.90      487.48     24.01 o 
   3   2   5     6875.11     6950.69    108.79 o 
   4   2   5      855.09      848.83     33.95 o 
   5   2   5     2268.58     2236.00     61.78 o 
   6   2   5     3191.26     3144.93     77.64 o 
   7   2   5     1035.77      941.33     69.78 o 
   8   2   5      804.09      815.87     52.82 o 
   9   2   5      137.44      170.55     33.94 o 
  10   2   5      161.90      140.45     38.88 o 
  11   2   5       76.53       95.50     53.89 o 
 -13   3   5       93.03       40.74     32.33 o 
 -12   3   5     1511.73     1541.71     58.99 o 
 -11   3   5      710.24      815.94     45.85 o 
 -10   3   5       11.77       -6.96     15.46 o 
  -9   3   5      907.19      926.59     38.53 o 
  -8   3   5     3167.89     3240.92     61.78 o 
  -7   3   5     1133.11     1120.13     36.15 o 
  -6   3   5       48.85       65.10     14.22 o 
  -5   3   5      205.94      217.67     14.09 o 
  -4   3   5     5847.87     6010.06     79.33 o 
  -3   3   5     2235.97     2285.43     50.93 o 
  -2   3   5     1239.82     1280.28     28.25 o 
  -1   3   5     9086.56     8808.55     81.68 o 
   0   3   5       83.35      128.22     17.99 o 
   1   3   5     8131.54     7672.31     91.64 o 
   2   3   5    14328.40    14080.17    116.77 o 
   3   3   5     1409.06     1328.16     35.61 o 
   4   3   5    11072.85    10434.73    118.12 o 
   5   3   5      118.80       96.15     26.25 o 
   6   3   5     2612.44     2466.96     84.59 o 
   7   3   5      741.28      838.05     59.39 o 
   8   3   5       25.85       27.71     34.22 o 
   9   3   5       99.97      103.85     28.04 o 
  10   3   5        1.38       20.91     27.48 o 
  11   3   5        0.14      -23.05     29.06 o 
 -13   4   5      279.31      227.23     38.77 o 
 -12   4   5        9.02       35.49     26.77 o 
 -11   4   5      173.70      194.75     34.25 o 
 -10   4   5      358.22      321.91     33.12 o 
  -9   4   5     2154.37     2236.18     56.39 o 
  -8   4   5     3725.20     3742.98    103.98 o 
  -7   4   5     3704.22     3736.00    119.50 o 
  -6   4   5    18229.07    18383.48    329.88 o 
  -5   4   5      319.71      359.13     22.62 o 
  -4   4   5    20805.50    20852.71    380.22 o 
  -3   4   5    12799.91    13125.49    122.69 o 
  -2   4   5     9160.20     8901.92    115.96 o 
  -1   4   5     8043.26     8027.66    101.92 o 
   0   4   5     5167.06     5243.29     66.03 o 
   1   4   5     1081.43     1014.06     38.98 o 
   2   4   5     1060.83     1044.72     41.93 o 
   3   4   5     7034.17     6775.02     80.38 o 
   4   4   5      577.76      598.19     28.58 o 
   5   4   5     4369.56     4432.88     89.34 o 
   6   4   5      151.17      124.41     28.01 o 
   7   4   5      107.77      148.94     30.76 o 
   8   4   5       28.51        0.27     25.47 o 
   9   4   5      367.41      433.56     49.82 o 
  10   4   5      108.47      133.29     33.05 o 
  11   4   5       84.96       86.09     46.03 o 
 -13   5   5      251.41      288.49     55.50 o 
 -12   5   5     1120.32     1066.36     64.40 o 
 -11   5   5     1153.42     1186.02     89.02 o 
 -10   5   5     2181.98     2376.75     71.51 o 
  -9   5   5      225.45      258.90     30.49 o 
  -8   5   5     4050.98     4299.92     85.17 o 
  -7   5   5     2840.64     2857.36     56.57 o 
  -6   5   5     1488.75     1488.26     39.26 o 
  -5   5   5    15813.74    16215.19    411.28 o 
  -4   5   5      228.51      243.39     17.02 o 
  -3   5   5     4845.77     5246.00     63.81 o 
  -2   5   5     1934.85     1869.41     38.28 o 
  -1   5   5     3776.52     3880.76     55.76 o 
   0   5   5     2880.88     2744.43     52.82 o 
   1   5   5     6203.63     6117.96     78.87 o 
   2   5   5     2660.35     2619.53     54.43 o 
   3   5   5      576.35      601.97     41.90 o 
   4   5   5     1058.58     1058.37     35.83 o 
   5   5   5     2265.09     2251.07     88.12 o 
   6   5   5     1007.88     1120.30     94.70 o 
   7   5   5     1521.92     1444.91    123.04 o 
   8   5   5      973.93      999.66     61.56 o 
   9   5   5       62.94       40.26     28.88 o 
  10   5   5      260.88      345.31     47.93 o 
 -12   6   5     1116.85     1150.95    134.73 o 
 -11   6   5      475.77      411.75     43.95 o 
 -10   6   5     2158.90     2062.74     77.99 o 
  -9   6   5       36.46       56.34     22.26 o 
  -8   6   5     2379.93     2456.65     58.24 o 
  -7   6   5      422.27      433.78     27.40 o 
  -6   6   5      875.99      875.55     66.44 o 
  -5   6   5      165.41      166.55     22.21 o 
  -4   6   5      972.30     1030.65     45.70 o 
  -3   6   5      695.50      731.61     57.04 o 
  -2   6   5     6900.73     6908.16     89.96 o 
  -1   6   5       18.46       38.82     12.68 o 
   0   6   5     9991.86     9631.14    101.18 o 
   1   6   5     4288.80     4346.28     67.84 o 
   2   6   5     7716.80     7758.99    121.60 o 
   3   6   5     3993.76     3890.23     71.68 o 
   4   6   5      166.78      193.38     26.08 o 
   5   6   5     3159.25     3209.58    120.49 o 
   6   6   5      739.81      789.09     43.96 o 
   7   6   5      339.62      309.19     39.20 o 
   8   6   5      590.19      566.24     52.43 o 
   9   6   5       21.44        2.46     28.10 o 
  10   6   5       38.71       46.24     33.67 o 
 -12   7   5       94.98       96.31     43.64 o 
 -11   7   5      851.99      841.47     59.28 o 
 -10   7   5     2867.34     2908.07    154.07 o 
  -9   7   5     1859.16     1845.86     64.46 o 
  -8   7   5     9837.40     9522.36    191.82 o 
  -7   7   5      667.16      714.68     34.08 o 
  -6   7   5     1382.22     1486.03     79.73 o 
  -5   7   5     1931.87     1976.49     56.90 o 
  -4   7   5     2389.21     2459.95     73.25 o 
  -3   7   5     3805.76     3544.55     67.68 o 
  -2   7   5     8407.27     8032.28    143.80 o 
  -1   7   5     4895.56     4715.68     77.64 o 
   0   7   5     2800.32     2848.66     65.24 o 
   1   7   5     8949.89     8705.43    116.49 o 
   2   7   5      253.20      233.83     27.41 o 
   3   7   5     1610.95     1619.71     55.17 o 
   4   7   5      881.41      884.70     62.45 o 
   5   7   5       24.61       43.85     20.59 o 
   6   7   5       20.56       34.84     23.67 o 
   7   7   5       89.25       96.84     40.69 o 
   8   7   5      730.71      834.34     59.18 o 
   9   7   5        0.34       30.24     29.91 o 
  10   7   5      393.69      498.58     56.11 o 
 -12   8   5      222.06      263.02     55.57 o 
 -11   8   5     1061.87     1087.56     98.79 o 
 -10   8   5      190.56      193.71     41.67 o 
  -9   8   5     4273.32     4344.12     85.33 o 
  -8   8   5        0.27        4.45     16.91 o 
  -7   8   5     3280.85     3212.08     83.93 o 
  -6   8   5      719.85      720.37     39.34 o 
  -5   8   5      544.23      514.22     34.06 o 
  -4   8   5      566.08      590.45     35.68 o 
  -3   8   5     7042.02     7028.42    113.76 o 
  -2   8   5     1063.37     1046.14     50.24 o 
  -1   8   5     6115.89     6016.62     93.60 o 
   0   8   5     3558.76     3480.91     83.62 o 
   1   8   5      674.88      625.36     36.43 o 
   2   8   5     1400.98     1325.80     50.17 o 
   3   8   5        0.23       40.46     21.91 o 
   4   8   5      102.10       83.71     27.38 o 
   5   8   5        4.58        9.52     19.98 o 
   6   8   5      432.39      427.38     37.61 o 
   7   8   5      814.99      867.59     57.04 o 
   8   8   5      294.33      306.38     44.34 o 
   9   8   5      682.30      658.24     97.68 o 
 -11   9   5     1424.31     1384.15     96.81 o 
 -10   9   5       28.79       43.07     28.28 o 
  -9   9   5     1191.97     1277.33     52.07 o 
  -8   9   5       25.03       13.25     19.10 o 
  -7   9   5      224.53      244.89     31.82 o 
  -6   9   5       31.74        5.10     18.32 o 
  -5   9   5       90.20      131.34     24.89 o 
  -4   9   5      225.54      217.19     27.00 o 
  -3   9   5     2605.63     2378.91     76.81 o 
  -2   9   5       39.18       47.72     19.98 o 
  -1   9   5    11983.09    11302.84    232.70 o 
   0   9   5       45.30       56.52     20.80 o 
   1   9   5    12385.69    12253.30    154.81 o 
   2   9   5       67.80       94.15     30.14 o 
   3   9   5     1641.27     1688.25     66.45 o 
   4   9   5        0.09       -1.06     29.89 o 
   5   9   5      743.46      760.82     52.96 o 
   6   9   5        0.33       -2.72     20.94 o 
   7   9   5      709.96      762.69     55.65 o 
   8   9   5       54.96       90.36     39.60 o 
   9   9   5      139.34       89.74     43.64 o 
 -11  10   5      573.33      702.82    105.54 o 
 -10  10   5      757.10      804.01     49.85 o 
  -9  10   5     2373.52     2355.20     72.74 o 
  -8  10   5      282.59      324.25     34.45 o 
  -7  10   5      646.54      693.19     44.75 o 
  -6  10   5      235.68      219.92     29.93 o 
  -5  10   5       76.12       65.37     22.33 o 
  -4  10   5       24.55       35.00     19.90 o 
  -3  10   5     2242.48     2201.06     94.64 o 
  -2  10   5     1465.02     1397.88     50.95 o 
  -1  10   5     1212.35     1277.18     49.62 o 
   0  10   5     3740.85     3695.98     81.21 o 
   1  10   5      426.87      474.06     37.80 o 
   2  10   5     1740.30     1808.60     63.11 o 
   3  10   5     1052.96     1245.59    103.29 o 
   4  10   5       49.46      103.59     35.70 o 
   5  10   5        3.90       37.61     39.30 o 
   6  10   5      226.97      219.74     37.47 o 
   7  10   5      431.10      372.68     46.09 o 
   8  10   5      129.83       75.99     33.26 o 
 -10  11   5     1339.46     1334.52     80.62 o 
  -9  11   5      156.90      191.33     41.16 o 
  -8  11   5     2473.97     2454.45     85.62 o 
  -7  11   5      163.61      168.12     30.48 o 
  -6  11   5      827.70      828.55     66.44 o 
  -5  11   5      630.95      652.70     42.47 o 
  -4  11   5     1634.80     1609.10     73.90 o 
  -3  11   5      633.57      651.33     40.47 o 
  -2  11   5     5831.66     5597.11    102.58 o 
  -1  11   5      190.47      153.40     26.85 o 
   0  11   5      151.60      176.18     28.14 o 
   1  11   5      166.95      209.25     34.43 o 
   2  11   5      269.63      247.41     42.05 o 
   3  11   5      135.45      147.66     36.42 o 
   4  11   5      160.65       90.89     60.63 o 
   5  11   5        6.18       30.31     33.34 o 
   6  11   5        0.66       30.44     28.69 o 
   7  11   5        0.95      -44.83     37.56 o 
   8  11   5      656.63      583.81    101.04 o 
  -9  12   5      130.91       95.48     28.55 o 
  -8  12   5       71.52       98.43     29.69 o 
  -7  12   5       51.94       46.78     28.52 o 
  -6  12   5       47.14       31.10     24.76 o 
  -5  12   5       72.70       80.82     26.43 o 
  -4  12   5       12.61        5.44     21.61 o 
  -3  12   5      635.78      627.39     42.62 o 
  -2  12   5     3702.61     3382.03     83.59 o 
  -1  12   5      533.35      485.35     45.66 o 
   0  12   5     6438.10     6263.87    176.03 o 
   1  12   5      454.38      452.22     70.60 o 
   2  12   5     1826.94     1886.70    126.87 o 
   3  12   5      739.12      658.01    124.62 o 
   4  12   5       17.94       42.40     37.05 o 
   5  12   5      289.19      195.88     45.96 o 
   6  12   5      620.52      531.95     65.76 o 
   7  12   5        0.68      -26.87     26.64 o 
  -8  13   5      675.53      692.71     57.12 o 
  -7  13   5      281.49      337.56     41.10 o 
  -6  13   5      201.28      229.17     35.04 o 
  -5  13   5      822.37      802.05     50.55 o 
  -4  13   5      164.17      132.19     34.56 o 
  -3  13   5        1.26      -15.53     24.80 o 
  -2  13   5      343.69      435.83     49.80 o 
  -1  13   5      840.32      880.07     64.60 o 
   0  13   5      366.37      402.54     45.83 o 
   1  13   5     1700.09     1523.15    188.62 o 
   2  13   5      320.37      326.89     50.81 o 
   3  13   5      221.56      193.27     44.37 o 
   4  13   5       22.27       73.41     38.88 o 
   5  13   5      411.56      444.24     60.99 o 
   6  13   5      202.32      288.16     55.30 o 
  -7  14   5      510.46      600.40     69.61 o 
  -6  14   5     1038.61     1018.20     68.90 o 
  -5  14   5       82.07       54.72     30.73 o 
  -4  14   5      976.83      995.22    109.44 o 
  -3  14   5     1537.01     1403.46     85.22 o 
  -2  14   5      706.64      682.12     56.38 o 
  -1  14   5      715.82      667.34     56.10 o 
   0  14   5        0.46        1.60     29.67 o 
   1  14   5        4.91       27.77     30.04 o 
   2  14   5        0.02       14.03     33.68 o 
   3  14   5      454.02      491.76     96.55 o 
   4  14   5      114.35       99.06     41.19 o 
  -5  15   5        1.60       14.45     30.93 o 
  -4  15   5      434.21      389.78     89.75 o 
  -3  15   5       28.64       20.96     29.46 o 
  -2  15   5      516.47      556.08     55.66 o 
  -1  15   5      607.87      590.84     60.99 o 
   0  15   5       10.68       -0.98     42.66 o 
   1  15   5      486.33      509.65     61.38 o 
   2  15   5      726.18      722.35     70.97 o 
 -12   0   6     3061.01     2896.62    170.65 o 
 -10   0   6     4859.96     4796.14    124.55 o 
  -8   0   6     1031.91      951.83    130.24 o 
  -6   0   6     7435.96     7578.02    139.22 o 
  -4   0   6    20343.45    20066.26    257.10 o 
  -2   0   6    14450.67    14103.61    289.66 o 
   0   0   6     3730.37     3756.25     63.27 o 
   2   0   6     8114.01     8237.12    116.53 o 
   4   0   6      957.65      852.44     69.61 o 
   6   0   6     3331.36     3106.54    106.68 o 
   8   0   6     2073.54     2098.81    135.85 o 
  10   0   6      362.31      415.41     78.59 o 
 -13   1   6      113.27       77.67     38.68 o 
 -12   1   6     1891.71     1971.69     99.99 o 
 -11   1   6     1578.37     1554.67     85.74 o 
 -10   1   6     2692.42     2613.63     95.78 o 
  -9   1   6     2970.44     2818.69     75.52 o 
  -8   1   6      739.60      734.00     32.96 o 
  -7   1   6       25.73       45.75     14.80 o 
  -6   1   6     1460.40     1470.10     50.88 o 
  -5   1   6     6729.57     6751.85     85.24 o 
  -4   1   6    11393.44    11225.37     97.25 o 
  -3   1   6    13945.29    14283.00    159.90 o 
  -2   1   6    25354.02    24718.70    304.85 o 
  -1   1   6      688.72      678.55     16.43 o 
   0   1   6    15282.88    15043.42    120.25 o 
   1   1   6      254.11      281.08     20.31 o 
   2   1   6     5091.33     5216.16     63.52 o 
   3   1   6       15.22       23.53     13.82 o 
   4   1   6     3287.61     3434.79     71.49 o 
   5   1   6       86.09       90.10     21.08 o 
   6   1   6     1062.01     1030.94     48.14 o 
   7   1   6      773.80      750.57     76.81 o 
   8   1   6      156.77      157.18     29.64 o 
   9   1   6      378.11      361.91     44.29 o 
  10   1   6       39.58       40.81     31.64 o 
 -13   2   6     1460.10     1546.56     96.70 o 
 -12   2   6      751.47      870.04     73.72 o 
 -11   2   6     3286.56     2950.28    143.71 o 
 -10   2   6      444.28      564.89     36.49 o 
  -9   2   6        2.45       23.46     17.31 o 
  -8   2   6      756.86      754.78     35.47 o 
  -7   2   6     1305.47     1387.11     40.95 o 
  -6   2   6        1.73       13.34     11.82 o 
  -5   2   6      627.05      581.07     23.72 o 
  -4   2   6     3468.99     3320.35     57.77 o 
  -3   2   6    28547.37    28950.38    255.96 o 
  -2   2   6     2970.69     3065.86     44.99 o 
  -1   2   6    29953.24    29296.30    254.40 o 
   0   2   6     3783.27     3771.90     47.30 o 
   1   2   6     5071.26     4941.12    105.88 o 
   2   2   6     2636.88     2587.16     51.12 o 
   3   2   6      690.07      688.99     31.09 o 
   4   2   6     1476.83     1442.02     50.03 o 
   5   2   6     5920.88     5878.64    114.71 o 
   6   2   6      526.24      491.66     32.54 o 
   7   2   6      559.12      578.87     41.79 o 
   8   2   6      391.01      375.72     38.61 o 
   9   2   6        4.44        0.67     35.83 o 
  10   2   6       47.55        7.30     31.28 o 
 -13   3   6      698.29      527.68     96.55 o 
 -12   3   6        8.17       42.66     51.65 o 
 -11   3   6     4480.07     4487.96    340.18 o 
 -10   3   6     1349.82     1385.98     83.46 o 
  -9   3   6     4104.88     4050.94    100.80 o 
  -8   3   6     1451.76     1557.16     84.76 o 
  -7   3   6       27.85       29.12     14.45 o 
  -6   3   6     6001.02     6361.79    138.81 o 
  -5   3   6    11004.22    11290.29    142.11 o 
  -4   3   6      657.72      656.62     21.45 o 
  -3   3   6    20742.36    20847.99    185.71 o 
  -2   3   6       73.25       70.34     11.39 o 
  -1   3   6     3416.97     3333.26     47.81 o 
   0   3   6      498.16      515.58     27.03 o 
   1   3   6      119.45      146.05     16.90 o 
   2   3   6       62.78       44.16     13.69 o 
   3   3   6      172.28      183.41     21.38 o 
   4   3   6      621.56      644.88     33.80 o 
   5   3   6     2583.07     2536.28     96.56 o 
   6   3   6       50.51       60.13     22.36 o 
   7   3   6     2243.40     2403.67     89.78 o 
   8   3   6       17.40       45.09     24.00 o 
   9   3   6      962.43      874.61     60.09 o 
  10   3   6      165.34       98.72     32.49 o 
 -13   4   6      518.93      613.01    105.54 o 
 -12   4   6      134.96      136.97     60.63 o 
 -11   4   6     1681.47     1744.31     77.08 o 
 -10   4   6      803.21      934.68     57.75 o 
  -9   4   6     5803.75     5955.16    364.60 o 
  -8   4   6       11.93       60.29     19.41 o 
  -7   4   6     4018.46     4203.45     98.35 o 
  -6   4   6     1081.19     1098.51     34.41 o 
  -5   4   6     8497.47     8582.27    134.90 o 
  -4   4   6     8212.26     8157.31    156.69 o 
  -3   4   6     9194.45     9128.62     88.29 o 
  -2   4   6      383.26      370.01     19.36 o 
  -1   4   6     6836.77     6845.87     84.61 o 
   0   4   6     6881.38     7000.98     81.80 o 
   1   4   6      916.90      884.94     33.10 o 
   2   4   6     7399.78     7422.40     83.43 o 
   3   4   6        7.11       19.62     15.90 o 
   4   4   6      880.50      885.98     38.63 o 
   5   4   6      570.59      658.85     40.82 o 
   6   4   6      147.00      167.35     30.81 o 
   7   4   6      402.52      338.08     43.70 o 
   8   4   6      672.66      799.62     58.69 o 
   9   4   6      127.60      124.99     29.70 o 
  10   4   6       36.61       44.89     31.23 o 
 -13   5   6      514.13      529.92    103.29 o 
 -12   5   6      908.99      783.66    110.03 o 
 -11   5   6      188.92      222.68     46.82 o 
 -10   5   6        4.35      -11.75     24.65 o 
  -9   5   6       85.48      172.13     32.63 o 
  -8   5   6     1220.60     1306.50     49.23 o 
  -7   5   6      580.63      579.27     49.60 o 
  -6   5   6     1068.91     1119.31     34.97 o 
  -5   5   6      159.92      166.64     21.39 o 
  -4   5   6     2413.39     2517.84     77.99 o 
  -3   5   6        2.12        4.07     11.52 o 
  -2   5   6    11045.24    10853.97    152.74 o 
  -1   5   6     4631.77     4702.62     65.08 o 
   0   5   6    10402.43    10327.56    115.04 o 
   1   5   6     9695.04     9644.67    107.94 o 
   2   5   6       51.53       68.04     22.75 o 
   3   5   6     4897.50     4874.42     93.45 o 
   4   5   6     1487.34     1549.61     43.84 o 
   5   5   6     1553.26     1594.97     57.93 o 
   6   5   6     1305.23     1170.59     59.20 o 
   7   5   6      137.60       98.11     30.76 o 
   8   5   6       28.94       34.12     28.91 o 
   9   5   6       43.88       88.91     34.23 o 
  10   5   6      150.25      116.95     37.55 o 
 -12   6   6      653.82      626.48    105.54 o 
 -11   6   6       78.11       78.94     35.70 o 
 -10   6   6      813.55      936.16     62.33 o 
  -9   6   6     4656.46     4929.54    126.83 o 
  -8   6   6        2.82       12.48     18.26 o 
  -7   6   6    13260.96    13265.14    273.40 o 
  -6   6   6      437.43      479.30     54.77 o 
  -5   6   6    10146.14    10184.97    388.92 o 
  -4   6   6     5177.50     5258.52     82.47 o 
  -3   6   6       26.66       36.90     15.03 o 
  -2   6   6     2789.99     2774.81     77.46 o 
  -1   6   6     1286.58     1334.21     39.79 o 
   0   6   6        0.98       -7.42     12.84 o 
   1   6   6        0.84       35.14     16.43 o 
   2   6   6       14.05        1.22     16.95 o 
   3   6   6     1294.32     1288.93     40.59 o 
   4   6   6      146.41      192.61     22.44 o 
   5   6   6      370.76      365.20     32.98 o 
   6   6   6      740.72      786.80     53.59 o 
   7   6   6        0.76      -13.65     23.92 o 
   8   6   6      356.65      380.34     46.76 o 
   9   6   6      316.31      383.34     49.21 o 
  10   6   6       51.70       88.69     46.38 o 
 -12   7   6       85.89       58.38     58.38 o 
 -11   7   6      444.44      507.90    121.25 o 
 -10   7   6      889.15     1009.87     65.36 o 
  -9   7   6      917.39      941.31     60.39 o 
  -8   7   6     2290.31     2514.48     70.48 o 
  -7   7   6      765.61      756.46     35.12 o 
  -6   7   6     2172.53     2164.79     60.32 o 
  -5   7   6     4605.07     4578.00    229.14 o 
  -4   7   6     3542.07     3597.44     71.70 o 
  -3   7   6     3163.44     3278.45     73.57 o 
  -2   7   6      947.97      922.81     40.51 o 
  -1   7   6     1400.43     1417.30     70.78 o 
   0   7   6      876.05      856.73     38.28 o 
   1   7   6     8219.01     8291.72    132.05 o 
   2   7   6      421.47      445.19     49.68 o 
   3   7   6     4848.93     4935.79     95.89 o 
   4   7   6      346.62      361.30     30.37 o 
   5   7   6       42.84       31.01     21.47 o 
   6   7   6        3.16      -16.11     25.39 o 
   7   7   6      168.70      130.90     47.48 o 
   8   7   6        9.59       -6.15     25.34 o 
   9   7   6       60.42       50.30     35.14 o 
 -11   8   6       60.99       91.14     43.79 o 
 -10   8   6       15.04      -16.40     32.56 o 
  -9   8   6      582.08      600.73     54.57 o 
  -8   8   6       14.50       19.19     25.25 o 
  -7   8   6     2286.64     2377.32     88.16 o 
  -6   8   6      243.17      227.28     27.71 o 
  -5   8   6       22.85        5.48     18.23 o 
  -4   8   6      284.38      244.30     32.09 o 
  -3   8   6      442.26      449.39     30.26 o 
  -2   8   6      633.54      608.74     33.85 o 
  -1   8   6     1254.13     1303.53     56.41 o 
   0   8   6     6496.61     6515.35    103.13 o 
   1   8   6      198.77      218.28     27.99 o 
   2   8   6     8113.96     8106.52    144.69 o 
   3   8   6      409.87      378.89     35.17 o 
   4   8   6     2884.98     2933.20     86.57 o 
   5   8   6      580.98      522.54     45.70 o 
   6   8   6      123.31      136.84     40.19 o 
   7   8   6        8.89      -13.43     23.10 o 
   8   8   6       15.21       47.06     30.72 o 
   9   8   6       48.19       72.99     34.55 o 
 -11   9   6        7.99       60.63     41.28 o 
 -10   9   6     1038.30      959.83     78.96 o 
  -9   9   6       23.82       -6.44     26.71 o 
  -8   9   6     7566.55     7781.75    215.18 o 
  -7   9   6       59.62       52.31     23.69 o 
  -6   9   6     7431.34     7552.81    169.83 o 
  -5   9   6       26.68       21.66     19.35 o 
  -4   9   6     1474.74     1346.47     49.66 o 
  -3   9   6        5.08        5.63     17.89 o 
  -2   9   6      517.87      512.22     34.35 o 
  -1   9   6       43.31       36.70     19.96 o 
   0   9   6     1724.90     1709.07     56.87 o 
   1   9   6      118.39      119.71     36.30 o 
   2   9   6      169.01      180.99     28.49 o 
   3   9   6      679.71      704.15     47.64 o 
   4   9   6     1689.03     1831.19     72.38 o 
   5   9   6        0.18       -5.06     21.85 o 
   6   9   6      256.74      273.23     34.85 o 
   7   9   6        2.73      -14.52     30.94 o 
   8   9   6       67.94       16.09     78.59 o 
 -10  10   6       30.18       66.04     40.28 o 
  -9  10   6     1364.86     1304.29    105.92 o 
  -8  10   6        1.84      -31.01     25.51 o 
  -7  10   6     3840.12     3918.73    114.12 o 
  -6  10   6     1563.85     1374.70     56.50 o 
  -5  10   6     2518.57     2559.73     71.38 o 
  -4  10   6      441.30      410.64     33.73 o 
  -3  10   6       78.19       62.41     21.73 o 
  -2  10   6        0.98       -5.14     17.06 o 
  -1  10   6     1098.60     1108.75     53.15 o 
   0  10   6     3782.68     3871.62    130.80 o 
   1  10   6      216.53      182.41     29.29 o 
   2  10   6     7296.87     7334.92    126.37 o 
   3  10   6       89.62       81.83     27.28 o 
   4  10   6     1175.60     1216.39     64.48 o 
   5  10   6      160.81      173.31     34.95 o 
   6  10   6        0.63       -2.67     25.23 o 
   7  10   6       21.33       46.36     30.17 o 
   8  10   6       20.89       22.45     49.40 o 
 -10  11   6      225.60      316.61     83.08 o 
  -9  11   6      591.66      667.08     62.34 o 
  -8  11   6      603.47      619.42     58.13 o 
  -7  11   6       19.39       17.74     31.70 o 
  -6  11   6     1049.35     1093.32     54.56 o 
  -5  11   6     1738.76     1702.69     74.08 o 
  -4  11   6      615.22      693.98     42.75 o 
  -3  11   6     1782.99     1604.26     76.84 o 
  -2  11   6      250.89      280.07     31.70 o 
  -1  11   6      837.05      835.96     45.54 o 
   0  11   6      102.47      161.29     33.49 o 
   1  11   6     2982.41     3159.24     83.62 o 
   2  11   6       13.42        2.99     26.70 o 
   3  11   6     2365.41     2483.52    100.81 o 
   4  11   6        3.68      -22.39     28.45 o 
   5  11   6      752.79      765.21     68.22 o 
   6  11   6       96.02       72.66     30.37 o 
   7  11   6       20.40        2.09     27.33 o 
  -9  12   6     1500.97     1525.53     99.00 o 
  -8  12   6      150.56      100.38     40.38 o 
  -7  12   6     3156.71     3232.82    109.33 o 
  -6  12   6       97.54       33.57     29.56 o 
  -5  12   6     2178.24     2134.23     71.11 o 
  -4  12   6      967.74      903.58     50.02 o 
  -3  12   6        0.50       10.94     23.34 o 
  -2  12   6      121.08      143.57     28.36 o 
  -1  12   6      698.47      655.57     45.70 o 
   0  12   6        4.04      -18.18     21.82 o 
   1  12   6       15.24       46.77     27.39 o 
   2  12   6      551.18      579.04     57.55 o 
   3  12   6       69.75       70.51     35.70 o 
   4  12   6      114.14      114.11     39.31 o 
   5  12   6      278.30      278.71     53.91 o 
   6  12   6      204.95      216.17     40.74 o 
  -7  13   6       42.72       63.32     33.78 o 
  -6  13   6     1026.01     1108.11     71.97 o 
  -5  13   6       22.48       59.97     41.44 o 
  -4  13   6       14.30        4.07     22.28 o 
  -3  13   6       25.50       21.02     27.82 o 
  -2  13   6     1187.00     1117.86     64.46 o 
  -1  13   6      293.98      352.13     70.49 o 
   0  13   6     1305.08     1307.06    124.85 o 
   1  13   6      830.29      788.76     59.94 o 
   2  13   6       29.57       31.49     30.93 o 
   3  13   6      237.42      344.97     69.61 o 
   4  13   6      519.56      470.24     60.99 o 
   5  13   6      276.09      285.50    126.87 o 
  -6  14   6      132.24      123.74     47.93 o 
  -5  14   6      109.98       90.19     46.11 o 
  -4  14   6      749.20      780.86     59.70 o 
  -3  14   6      529.65      538.10     64.76 o 
  -2  14   6       26.18        8.44     25.53 o 
  -1  14   6     1092.47     1078.65     72.71 o 
   0  14   6      940.96      969.19     66.38 o 
   1  14   6      181.34      134.20     40.28 o 
   2  14   6     1316.82     1342.86     85.70 o 
   3  14   6        2.08       -3.37     30.17 o 
  -3  15   6      596.61      553.38     55.67 o 
  -2  15   6        2.41       20.67     27.90 o 
  -1  15   6       81.17      187.59     40.88 o 
   0  15   6       36.10       34.93     35.70 o 
   1  15   6       79.63       52.39     35.70 o 
 -13   0   7       70.08       38.17     49.40 o 
 -11   0   7      365.41      383.97     76.34 o 
  -9   0   7      142.51      134.73     51.65 o 
  -7   0   7     1528.00     1578.54    103.29 o 
  -5   0   7       93.75       53.89     31.44 o 
  -3   0   7     9841.27     9592.52    235.77 o 
  -1   0   7    36713.38    36130.89    362.90 o 
   1   0   7    17582.78    17563.16    192.44 o 
   3   0   7     4032.05     3966.23    195.35 o 
   5   0   7      776.92      835.70     62.11 o 
   7   0   7      262.35      251.97     48.50 o 
   9   0   7       97.55       42.75     36.97 o 
 -13   1   7      349.96      287.03    103.29 o 
 -12   1   7      199.20      243.58     74.10 o 
 -11   1   7     4104.34     3887.76    229.03 o 
 -10   1   7      289.63      262.23     83.08 o 
  -9   1   7    12545.03    12612.95    229.23 o 
  -8   1   7      136.01      142.64     33.23 o 
  -7   1   7    11097.49    11023.15    195.28 o 
  -6   1   7     1327.13     1315.86    130.24 o 
  -5   1   7     1446.56     1466.64     64.29 o 
  -4   1   7     1824.75     1962.88     70.54 o 
  -3   1   7       32.84       10.10     20.64 o 
  -2   1   7     2130.96     2154.54     65.68 o 
  -1   1   7      773.39      761.66     20.61 o 
   0   1   7     4011.19     3792.79     66.49 o 
   1   1   7     1359.88     1334.65     37.95 o 
   2   1   7      979.18      962.45     30.16 o 
   3   1   7      808.19      873.24     38.40 o 
   4   1   7      726.51      732.04     66.76 o 
   5   1   7      140.28      128.57     24.59 o 
   6   1   7      102.99       44.61     21.51 o 
   7   1   7      974.31      946.21     51.02 o 
   8   1   7       19.66        8.65     26.35 o 
   9   1   7      636.80      638.85     60.61 o 
  10   1   7       40.74       29.50     34.11 o 
 -13   2   7      181.35      229.03     76.34 o 
 -12   2   7      777.75      869.51     61.79 o 
 -11   2   7       55.51        0.79     29.34 o 
 -10   2   7     7767.78     7723.73    266.08 o 
  -9   2   7        2.85       17.31     24.57 o 
  -8   2   7    13514.83    14132.16    237.91 o 
  -7   2   7      144.18      142.40     32.89 o 
  -6   2   7     2162.38     2106.57     78.29 o 
  -5   2   7     2880.95     2943.38     76.59 o 
  -4   2   7      548.06      528.42     35.95 o 
  -3   2   7     3324.60     3221.57     79.35 o 
  -2   2   7     4908.94     5117.94     69.39 o 
  -1   2   7     5205.77     5084.31     60.25 o 
   0   2   7        8.58       21.79     10.69 o 
   1   2   7     4079.82     3857.97     92.60 o 
   2   2   7     2192.24     2222.87     44.46 o 
   3   2   7     1198.80     1231.24     41.72 o 
   4   2   7      684.89      731.68     33.64 o 
   5   2   7      318.03      277.99     30.29 o 
   6   2   7       74.17      102.75     35.98 o 
   7   2   7       49.75       27.68     22.42 o 
   8   2   7      725.97      775.88     61.26 o 
   9   2   7       21.94        5.10     41.67 o 
  10   2   7      465.79      392.38     58.08 o 
 -13   3   7      294.36      215.56     78.59 o 
 -12   3   7      218.14      242.51     71.85 o 
 -11   3   7      137.63      125.74     41.28 o 
 -10   3   7       81.66      123.19    121.25 o 
  -9   3   7       45.33       21.19     23.58 o 
  -8   3   7      529.42      605.50     69.51 o 
  -7   3   7       19.04       28.06     21.09 o 
  -6   3   7     2902.40     3041.66     81.18 o 
  -5   3   7     2425.59     2396.91     69.89 o 
  -4   3   7        6.43       39.71     15.56 o 
  -3   3   7     6540.27     6596.97    104.40 o 
  -2   3   7    12535.97    12493.49    201.27 o 
  -1   3   7     1948.63     2041.71     38.12 o 
   0   3   7    17423.48    16852.58    139.27 o 
   1   3   7      566.46      607.20     33.98 o 
   2   3   7     9176.92     8859.49    105.62 o 
   3   3   7     1157.34     1169.80     53.45 o 
   4   3   7      490.87      503.00     35.13 o 
   5   3   7      672.64      653.82     42.18 o 
   6   3   7       20.08        2.43     21.57 o 
   7   3   7       20.62       26.20     20.47 o 
   8   3   7        2.35        1.79     23.89 o 
   9   3   7        5.65       -4.10     26.65 o 
  10   3   7       43.98       53.47     37.15 o 
 -13   4   7      806.50      913.89    121.25 o 
 -12   4   7     1293.76     1068.83    125.74 o 
 -11   4   7     1064.78     1020.86     84.67 o 
 -10   4   7     4862.53     4979.45    627.60 o 
  -9   4   7        7.64       -8.15     27.48 o 
  -8   4   7     4934.06     5282.62    406.42 o 
  -7   4   7     3090.31     3136.80    150.44 o 
  -6   4   7     4533.99     4529.19    103.70 o 
  -5   4   7     4797.10     4859.13     80.05 o 
  -4   4   7     1009.33      987.66     58.01 o 
  -3   4   7       89.59      150.01     19.17 o 
  -2   4   7       11.55       58.27     15.47 o 
  -1   4   7     6304.10     6270.68     75.35 o 
   0   4   7      815.33      893.32     31.27 o 
   1   4   7     4893.85     4834.89     95.93 o 
   2   4   7       67.14       86.96     17.37 o 
   3   4   7       29.16       37.07     18.19 o 
   4   4   7       63.47      110.59     25.60 o 
   5   4   7     1598.52     1650.75     59.77 o 
   6   4   7      233.78      305.06     35.07 o 
   7   4   7     1124.92     1196.79     59.23 o 
   8   4   7      215.40      244.13     34.50 o 
   9   4   7        1.47        7.97     26.98 o 
 -12   5   7      549.96      608.51    103.29 o 
 -11   5   7     1234.88     1394.02     96.23 o 
 -10   5   7      489.85      408.50     61.68 o 
  -9   5   7     6702.51     6750.72    377.23 o 
  -8   5   7      496.26      593.04    124.62 o 
  -7   5   7      962.18     1043.07     74.41 o 
  -6   5   7     3524.91     3646.12     90.74 o 
  -5   5   7      180.27      158.81     27.77 o 
  -4   5   7     6485.19     6411.94    205.60 o 
  -3   5   7     4154.87     4113.29     99.28 o 
  -2   5   7     6185.41     6361.76     79.31 o 
  -1   5   7     4077.24     4281.57     64.53 o 
   0   5   7     1620.10     1704.07     44.06 o 
   1   5   7     1950.55     1962.94     58.20 o 
   2   5   7     1497.97     1486.44     40.72 o 
   3   5   7     2900.20     2832.13     56.78 o 
   4   5   7     1586.29     1636.48     52.90 o 
   5   5   7      587.34      535.71     40.18 o 
   6   5   7     1115.84     1173.07     56.91 o 
   7   5   7      510.31      580.94     52.30 o 
   8   5   7       79.29       17.75     39.21 o 
   9   5   7      330.22      368.63     50.82 o 
 -12   6   7      470.06      330.08     85.33 o 
 -11   6   7       74.74       10.25     36.42 o 
 -10   6   7       40.09       10.63     35.49 o 
  -9   6   7       47.37       -8.98     32.29 o 
  -8   6   7       25.21       47.85     31.57 o 
  -7   6   7       96.06      223.51    106.66 o 
  -6   6   7      583.49      646.76     45.11 o 
  -5   6   7        9.18       23.80     25.72 o 
  -4   6   7    12294.73    12696.34    622.26 o 
  -3   6   7     1697.24     1647.74     80.35 o 
  -2   6   7     7018.90     6782.54    103.06 o 
  -1   6   7     3404.90     3347.12     59.39 o 
   0   6   7      515.47      481.79     27.85 o 
   1   6   7     3727.40     3831.08     69.52 o 
   2   6   7     1520.06     1605.75     54.59 o 
   3   6   7      460.51      518.99     36.36 o 
   4   6   7     2498.51     2532.66     57.84 o 
   5   6   7       38.01       22.28     21.32 o 
   6   6   7      178.98      225.81     38.04 o 
   7   6   7      118.64       59.07     30.53 o 
   8   6   7        2.75       35.42     29.64 o 
   9   6   7        9.39      -18.99     29.80 o 
 -12   7   7     1146.99     1190.08    134.73 o 
 -11   7   7      797.17      747.73    107.78 o 
 -10   7   7      637.39      718.46     78.63 o 
  -9   7   7      774.54      885.64     81.83 o 
  -8   7   7      787.29      798.33    101.04 o 
  -7   7   7     2006.74     2176.84     79.22 o 
  -6   7   7    12974.91    13579.99    520.36 o 
  -5   7   7     6119.49     6099.59    176.47 o 
  -4   7   7     4832.75     4743.30    104.16 o 
  -3   7   7     2134.55     2080.24    156.36 o 
  -2   7   7        5.67        1.81     15.24 o 
  -1   7   7      714.28      707.07     38.89 o 
   0   7   7      709.62      714.56     37.18 o 
   1   7   7       78.77       92.06     22.74 o 
   2   7   7      373.02      347.45     33.40 o 
   3   7   7     1466.77     1401.20     54.56 o 
   4   7   7     1250.00     1243.16     47.07 o 
   5   7   7      433.31      444.89     37.87 o 
   6   7   7     1110.01     1118.68     63.66 o 
   7   7   7       47.92       43.52     29.83 o 
   8   7   7      193.21      160.19     38.40 o 
 -11   8   7      457.46      318.85     85.33 o 
 -10   8   7      450.87      470.53     80.84 o 
  -9   8   7       16.97       20.72     33.23 o 
  -8   8   7      394.89      487.74     68.49 o 
  -7   8   7     4864.05     4939.72    121.56 o 
  -6   8   7       84.59       86.76     29.14 o 
  -5   8   7     4016.44     4140.71    151.40 o 
  -4   8   7     2875.35     2842.72     83.40 o 
  -3   8   7     3604.21     3435.49     89.96 o 
  -2   8   7     1361.73     1285.95     46.43 o 
  -1   8   7       23.71       34.07     18.81 o 
   0   8   7       54.99       42.83     23.98 o 
   1   8   7       14.78       11.30     18.82 o 
   2   8   7      941.27      966.52     47.40 o 
   3   8   7      835.30      878.99     48.12 o 
   4   8   7      796.13      828.13     42.67 o 
   5   8   7     1613.66     1660.67     84.87 o 
   6   8   7       18.14       25.75     24.45 o 
   7   8   7      629.62      724.13     58.28 o 
   8   8   7       19.89       14.52     28.82 o 
 -11   9   7       75.24       83.08     60.63 o 
 -10   9   7       29.15       96.70     48.53 o 
  -9   9   7        8.15       15.81     36.09 o 
  -8   9   7       22.17       13.20     37.05 o 
  -7   9   7       71.06       77.25     28.95 o 
  -6   9   7       38.65       24.99     26.02 o 
  -5   9   7     4219.39     4183.77    133.49 o 
  -4   9   7       16.96      -14.04     21.66 o 
  -3   9   7     8422.56     8147.48    195.58 o 
  -2   9   7      101.06      104.07     44.64 o 
  -1   9   7     2231.80     2122.50     61.99 o 
   0   9   7       18.12       75.04     22.79 o 
   1   9   7      244.02      266.11     31.88 o 
   2   9   7       55.41       79.52     24.60 o 
   3   9   7     2691.22     2719.59     78.94 o 
   4   9   7      203.97      221.46     32.13 o 
   5   9   7      870.99      921.58     51.04 o 
   6   9   7       30.59       20.89     23.93 o 
   7   9   7        3.34       48.33     31.04 o 
 -10  10   7        4.70      -12.24     37.74 o 
  -9  10   7       32.06      -50.68     37.72 o 
  -8  10   7       72.14        7.30     37.71 o 
  -7  10   7     1505.08     1590.94    110.89 o 
  -6  10   7        3.25      -12.23     25.16 o 
  -5  10   7     2316.26     2444.28     86.89 o 
  -4  10   7     1902.10     2005.89    149.61 o 
  -3  10   7      815.77      867.57     54.30 o 
  -2  10   7     1420.59     1433.27     67.40 o 
  -1  10   7       32.98       17.68     25.28 o 
   0  10   7        3.73      -12.88     21.56 o 
   1  10   7        5.84       18.54     22.75 o 
   2  10   7       51.55       83.00     27.55 o 
   3  10   7      219.19      308.80     37.61 o 
   4  10   7      267.45      324.31     43.02 o 
   5  10   7     1421.47     1399.74     61.13 o 
   6  10   7       12.27      -18.17     25.67 o 
   7  10   7      274.25      264.01     42.84 o 
  -9  11   7      229.94      191.11     55.25 o 
  -8  11   7      564.40      635.20     80.38 o 
  -7  11   7       80.83      110.92     55.89 o 
  -6  11   7     3330.92     3419.27    108.33 o 
  -5  11   7      396.57      351.60     45.26 o 
  -4  11   7     3385.99     3600.65    144.95 o 
  -3  11   7       55.99       96.41     30.51 o 
  -2  11   7       88.55      167.41     33.65 o 
  -1  11   7       96.03      108.99     26.40 o 
   0  11   7       85.88      105.49     25.28 o 
   1  11   7      166.15      138.28     30.04 o 
   2  11   7      165.51      175.06     32.35 o 
   3  11   7      232.54      144.72     42.05 o 
   4  11   7      624.61      816.94     68.22 o 
   5  11   7        6.64       12.09     28.87 o 
   6  11   7      402.70      462.58     50.46 o 
  -8  12   7        4.12       -5.34     43.16 o 
  -7  12   7      218.12      126.68     51.77 o 
  -6  12   7      679.12      671.22     58.90 o 
  -5  12   7      363.65      340.71     45.63 o 
  -4  12   7     2856.24     2759.91     98.91 o 
  -3  12   7        1.56       -2.53     30.10 o 
  -2  12   7     1624.43     1518.64     75.85 o 
  -1  12   7      378.64      515.23     52.45 o 
   0  12   7        1.92       -5.94     26.12 o 
   1  12   7      887.78      951.04     61.77 o 
   2  12   7      929.90     1091.14     66.14 o 
   3  12   7        0.71       23.20     55.01 o 
   4  12   7      378.22      412.41     57.16 o 
   5  12   7       10.72      -17.66     29.71 o 
  -7  13   7      152.13      137.36     53.16 o 
  -6  13   7      402.30      449.82     53.03 o 
  -5  13   7      165.24      200.50     60.18 o 
  -4  13   7      528.35      610.93     56.90 o 
  -3  13   7     1158.75     1056.44     84.94 o 
  -2  13   7      138.55      196.24     83.08 o 
  -1  13   7      397.34      580.74     70.45 o 
   0  13   7      181.49      240.17     55.74 o 
   1  13   7      123.42      158.19     46.34 o 
   2  13   7      218.84      253.37     48.25 o 
   3  13   7      365.34      469.25     60.08 o 
   4  13   7      191.26      163.80     48.28 o 
  -5  14   7      871.69      912.19     86.05 o 
  -4  14   7       28.82       23.35     53.89 o 
  -3  14   7       82.05       58.00     93.19 o 
  -2  14   7       53.62       37.21     39.26 o 
  -1  14   7      222.54      252.45     86.45 o 
   0  14   7       18.71       -6.65     78.59 o 
   1  14   7      306.68      258.23     74.10 o 
   2  14   7        9.09      -35.93     47.15 o 
 -12   0   8      838.55      799.38    103.29 o 
 -10   0   8     1106.28     1223.76    107.78 o 
  -8   0   8     8632.40     8395.70    251.49 o 
  -6   0   8    11043.25    10748.92    276.19 o 
  -4   0   8      353.96      280.68     51.65 o 
  -2   0   8      201.61      186.37     53.89 o 
   0   0   8       73.41       77.99     31.83 o 
   2   0   8     3256.11     3248.13    100.32 o 
   4   0   8    13986.19    13275.50    305.38 o 
   6   0   8      795.75      941.50     68.68 o 
   8   0   8        0.97       -1.40     35.93 o 
 -13   1   8      376.26      355.29     86.45 o 
 -12   1   8      378.33      343.50     56.35 o 
 -11   1   8        8.84        5.44     30.04 o 
 -10   1   8      402.31      401.95     52.40 o 
  -9   1   8     1711.96     1779.99     86.43 o 
  -8   1   8     1208.58     1447.21    153.81 o 
  -7   1   8     4747.15     4705.18    126.16 o 
  -6   1   8     8704.39     8293.98    167.37 o 
  -5   1   8     2112.16     1923.83     77.61 o 
  -4   1   8     6000.48     5679.20    223.42 o 
  -3   1   8       19.37      108.78     56.86 o 
  -2   1   8      395.01      392.00     37.15 o 
  -1   1   8      584.38      586.97     45.27 o 
   0   1   8     4611.19     4662.10    117.10 o 
   1   1   8      151.94      148.37     27.52 o 
   2   1   8     6838.79     6742.63    117.84 o 
   3   1   8     2024.33     2037.98    108.57 o 
   4   1   8     2210.72     2233.65     64.31 o 
   5   1   8      173.41      284.44     31.60 o 
   6   1   8        6.09       31.68     21.88 o 
   7   1   8       75.75       63.19     25.80 o 
   8   1   8        0.46       -3.67     24.74 o 
   9   1   8       28.16      -20.13     25.85 o 
 -13   2   8       83.56      112.27     60.63 o 
 -12   2   8       23.48       44.00     37.29 o 
 -11   2   8      187.66      166.55     36.45 o 
 -10   2   8      114.94       96.55     36.52 o 
  -9   2   8       29.50        1.16     26.16 o 
  -8   2   8     1894.32     2044.80     88.53 o 
  -7   2   8     3687.31     3833.49    114.71 o 
  -6   2   8     3091.58     2944.83    123.07 o 
  -5   2   8    12987.22    12404.71    178.20 o 
  -4   2   8     2867.52     2716.86     77.83 o 
  -3   2   8     3890.90     3741.57    200.96 o 
  -2   2   8     1713.89     1757.23     67.60 o 
  -1   2   8     1637.00     1631.76     67.79 o 
   0   2   8     1488.09     1446.30     69.09 o 
   1   2   8     9304.97     9273.19    124.74 o 
   2   2   8      920.38      902.72     35.38 o 
   3   2   8     1630.25     1828.10     55.37 o 
   4   2   8      961.14      956.96     45.54 o 
   5   2   8      107.84       87.17     28.73 o 
   6   2   8       91.90       73.46     25.06 o 
   7   2   8      174.16       82.65     27.84 o 
   8   2   8        7.00      -32.12     21.42 o 
   9   2   8       25.73      -17.03     27.55 o 
 -12   3   8      653.41      606.99     74.57 o 
 -11   3   8        1.30       -7.61     32.29 o 
 -10   3   8     1821.64     2003.20    106.95 o 
  -9   3   8     5320.01     5113.13    157.61 o 
  -8   3   8      550.49      661.61     73.38 o 
  -7   3   8    17210.03    16781.21    233.16 o 
  -6   3   8      814.63      867.65     49.86 o 
  -5   3   8     6520.21     6305.91    225.29 o 
  -4   3   8      734.92      707.59     53.39 o 
  -3   3   8      218.45      279.04     60.48 o 
  -2   3   8        4.43       23.69     24.56 o 
  -1   3   8      201.41      260.02     37.93 o 
   0   3   8      206.98      201.00     36.30 o 
   1   3   8      445.16      440.40     32.35 o 
   2   3   8      159.58      156.56     34.68 o 
   3   3   8     3749.54     3678.00     78.95 o 
   4   3   8       29.01       41.64     22.52 o 
   5   3   8     1416.53     1522.67     54.09 o 
   6   3   8      203.14      241.21     32.11 o 
   7   3   8       33.92       23.24     23.25 o 
   8   3   8      215.61      267.81     49.44 o 
   9   3   8       65.99      135.66     36.22 o 
 -12   4   8      388.46      404.16     65.88 o 
 -11   4   8     1206.56     1235.08    142.59 o 
 -10   4   8       91.53       23.58     36.52 o 
  -9   4   8     1054.56     1154.55    145.95 o 
  -8   4   8     1176.04     1151.13     81.48 o 
  -7   4   8     1158.57     1283.31     90.94 o 
  -6   4   8      788.04      764.13     65.80 o 
  -5   4   8     4536.13     4665.69    105.08 o 
  -4   4   8      279.67      282.53     34.56 o 
  -3   4   8      786.04      788.91     79.57 o 
  -2   4   8     5364.97     5297.35    128.69 o 
  -1   4   8      236.96      320.23     41.04 o 
   0   4   8     2410.76     2453.41     62.60 o 
   1   4   8      815.30      813.07     45.60 o 
   2   4   8      301.52      330.61     39.86 o 
   3   4   8     1429.30     1411.44     48.29 o 
   4   4   8     1358.75     1367.89     54.54 o 
   5   4   8      492.48      447.24     39.15 o 
   6   4   8      696.95      658.86     47.24 o 
   7   4   8      162.17      185.80     28.23 o 
   8   4   8        3.94        5.36     25.60 o 
   9   4   8       22.13       35.56     29.99 o 
 -12   5   8      165.90      136.97     49.84 o 
 -11   5   8       29.63       59.01     40.42 o 
 -10   5   8      754.06      686.39     77.47 o 
  -9   5   8      162.10      136.03     45.06 o 
  -8   5   8      168.62      182.03     67.36 o 
  -7   5   8      305.55      334.28     52.25 o 
  -6   5   8     1739.27     1706.11     95.43 o 
  -5   5   8     3034.05     3307.53    193.11 o 
  -4   5   8     5516.51     5661.60    302.01 o 
  -3   5   8     8421.79     8032.62    395.20 o 
  -2   5   8      191.70      128.15     32.49 o 
  -1   5   8     6017.07     6269.47    138.18 o 
   0   5   8     2764.17     2679.77    105.33 o 
   1   5   8     2243.15     2151.23     53.75 o 
   2   5   8     3567.11     3631.65     89.07 o 
   3   5   8      324.00      357.57     30.68 o 
   4   5   8      408.81      352.28     48.29 o 
   5   5   8       10.83        6.63     21.79 o 
   6   5   8       97.81      149.38     30.90 o 
   7   5   8        2.41      -23.56     28.32 o 
   8   5   8      161.95      164.66     40.19 o 
 -12   6   8       19.49       51.65     56.14 o 
 -11   6   8     3791.13     4172.63    312.12 o 
 -10   6   8      214.40      205.79     51.58 o 
  -9   6   8     3666.88     3746.34    147.64 o 
  -8   6   8     1945.15     2035.19    107.87 o 
  -7   6   8     1153.26     1113.41     81.97 o 
  -6   6   8      559.39      611.67     98.80 o 
  -5   6   8     2254.29     2029.26     99.12 o 
  -4   6   8     1165.60     1151.53     77.68 o 
  -3   6   8      632.19      683.51     65.80 o 
  -2   6   8       26.76       44.44     78.59 o 
  -1   6   8      130.14      129.98     27.47 o 
   0   6   8       65.77       66.32     21.59 o 
   1   6   8      299.43      335.01     34.04 o 
   2   6   8     1755.58     1807.48     53.96 o 
   3   6   8       31.68       43.37     23.31 o 
   4   6   8      702.81      629.35     56.39 o 
   5   6   8      355.75      363.84     37.70 o 
   6   6   8      306.82      271.42     39.85 o 
   7   6   8      506.22      486.16     51.90 o 
   8   6   8        0.23      -38.95     25.97 o 
 -11   7   8       41.58       26.79     55.01 o 
 -10   7   8     2031.16     2230.99    209.95 o 
  -9   7   8      853.01     1002.49     86.64 o 
  -8   7   8     1847.98     1962.99    207.70 o 
  -7   7   8     1872.35     1862.34    289.66 o 
  -6   7   8      295.88      289.03     52.72 o 
  -5   7   8      151.22      138.32     41.94 o 
  -4   7   8      111.77      101.67     64.00 o 
  -3   7   8     5054.07     5160.42    159.67 o 
  -2   7   8       66.88       65.38     39.36 o 
  -1   7   8     6233.60     6344.03    123.71 o 
   0   7   8      101.22      122.82     37.42 o 
   1   7   8      891.59      937.90     58.91 o 
   2   7   8        1.40       -2.52     21.11 o 
   3   7   8      125.03       92.01     24.06 o 
   4   7   8      162.57      147.20     23.67 o 
   5   7   8      380.78      349.92     61.31 o 
   6   7   8      427.09      458.88     85.55 o 
   7   7   8        7.69       -9.75     28.88 o 
   8   7   8      156.35      219.11     42.64 o 
 -11   8   8      348.62      317.14     67.39 o 
 -10   8   8       77.26       60.39     44.03 o 
  -9   8   8      428.58      474.52     79.71 o 
  -8   8   8        1.55      -37.70     46.03 o 
  -7   8   8       10.29       22.56     33.45 o 
  -6   8   8      184.98      161.24     47.33 o 
  -5   8   8      358.51      339.14     87.57 o 
  -4   8   8     1396.34     1368.91     94.31 o 
  -3   8   8      131.12      104.31     44.91 o 
  -2   8   8     8674.91     8419.07    215.20 o 
  -1   8   8      168.70      222.28     34.37 o 
   0   8   8     3965.23     4054.11    105.50 o 
   1   8   8      478.98      481.53     46.22 o 
   2   8   8      385.02      407.05     54.90 o 
   3   8   8       74.46       58.07     26.14 o 
   4   8   8       22.41       21.30     20.96 o 
   5   8   8       67.90       72.25     26.94 o 
   6   8   8       82.41      129.65     35.36 o 
   7   8   8      113.82       77.50     34.37 o 
 -10   9   8     3183.49     3108.23    149.84 o 
  -9   9   8        5.70       27.48     41.54 o 
  -8   9   8     1286.85     1181.19     96.57 o 
  -7   9   8        1.32       40.42     56.14 o 
  -6   9   8       20.03      -27.18     34.34 o 
  -5   9   8       66.86       92.51     41.10 o 
  -4   9   8      948.48     1078.16     87.17 o 
  -3   9   8      699.94      610.38    112.27 o 
  -2   9   8       60.21       96.90     29.90 o 
  -1   9   8      150.99      117.63     28.52 o 
   0   9   8      780.13      907.31     87.89 o 
   1   9   8       60.87       96.30     41.34 o 
   2   9   8      611.83      637.76     66.14 o 
   3   9   8        3.61       24.80     37.60 o 
   4   9   8       40.28       22.68     26.25 o 
   5   9   8       23.26      -17.20     25.46 o 
   6   9   8      810.80      856.37     62.64 o 
   7   9   8        0.06      -15.72     47.15 o 
  -9  10   8      848.47      917.30     93.85 o 
  -8  10   8      148.09      113.02     49.10 o 
  -7  10   8       23.20       58.80     42.46 o 
  -6  10   8      312.25      321.37     80.84 o 
  -5  10   8      867.52      765.46     80.14 o 
  -4  10   8     2424.21     2361.55    366.01 o 
  -3  10   8      358.75      301.21    116.76 o 
  -2  10   8     3810.09     3712.60    105.38 o 
  -1  10   8        4.92      -35.16     23.44 o 
   0  10   8     1381.73     1570.84     75.47 o 
   1  10   8      553.52      619.77     56.59 o 
   2  10   8      133.47      252.71     43.36 o 
   3  10   8      132.65      179.10     41.81 o 
   4  10   8      538.89      538.08     51.34 o 
   5  10   8      162.11      158.00     37.87 o 
   6  10   8       31.05       69.70     38.01 o 
  -8  11   8      214.00      221.02     60.91 o 
  -7  11   8      207.14      170.38     60.63 o 
  -6  11   8       15.10      -30.34     36.04 o 
  -5  11   8       84.93       31.16     41.82 o 
  -4  11   8        9.65       33.44     41.47 o 
  -3  11   8     3303.55     3412.01    148.29 o 
  -2  11   8        0.56       11.60     27.84 o 
  -1  11   8     5045.42     5020.68    160.92 o 
   0  11   8       16.12       13.25     28.29 o 
   1  11   8      265.42      310.19     47.83 o 
   2  11   8      127.21      102.44     35.60 o 
   3  11   8       44.56       28.82     37.14 o 
   4  11   8        0.73      -47.63     31.76 o 
   5  11   8      120.15       99.05     42.05 o 
  -7  12   8       13.88       50.30     46.51 o 
  -6  12   8      233.49      316.25     68.42 o 
  -5  12   8      257.57      313.56     66.04 o 
  -4  12   8        3.78       59.28     41.52 o 
  -3  12   8      382.90      412.18     70.20 o 
  -2  12   8      171.48      196.56     39.13 o 
  -1  12   8      195.88      183.70     40.39 o 
   0  12   8       57.89       79.30     34.08 o 
   1  12   8      572.61      569.17    103.29 o 
   2  12   8       80.10       91.14     45.21 o 
   3  12   8        4.76       85.33     51.65 o 
   4  12   8      175.31      233.53     69.61 o 
  -6  13   8      280.19      287.63     74.10 o 
  -5  13   8      281.56      349.58     70.39 o 
  -4  13   8      736.65      818.58     89.43 o 
  -3  13   8      795.53      813.66     92.11 o 
  -2  13   8        2.08      -44.91     74.10 o 
  -1  13   8      710.38      614.16     72.20 o 
   0  13   8      287.84      339.73     61.39 o 
   1  13   8      292.99      275.35     59.79 o 
   2  13   8      585.56      741.37     83.48 o 
  -3  14   8       83.61      -67.36     76.34 o 
  -2  14   8     1230.45     1149.67    197.60 o 
  -1  14   8        2.57       17.96     40.17 o 
 -11   0   9        5.69       78.59     49.40 o 
  -9   0   9       56.23       69.61     49.40 o 
  -7   0   9     2539.46     2539.59    141.46 o 
  -5   0   9    16192.58    15612.54    357.02 o 
  -3   0   9    18290.59    17244.98    388.46 o 
  -1   0   9     5358.53     5379.67    153.81 o 
   1   0   9       59.72       52.62     35.60 o 
   3   0   9     1567.88     1401.15    148.20 o 
   5   0   9      147.77       42.66     67.36 o 
   7   0   9      128.05       62.87     69.61 o 
 -12   1   9       36.24       32.02     44.91 o 
 -11   1   9     2868.66     2896.73    121.46 o 
 -10   1   9       92.56      104.79     37.71 o 
  -9   1   9      680.65      712.87     61.86 o 
  -8   1   9      321.51      259.45     44.37 o 
  -7   1   9      465.47      434.78     49.22 o 
  -6   1   9      917.58      861.35     58.75 o 
  -5   1   9     1559.51     1507.95     74.62 o 
  -4   1   9     4806.66     4433.47    143.71 o 
  -3   1   9       76.59      123.51     30.55 o 
  -2   1   9     6850.03     6876.38    190.86 o 
  -1   1   9       55.34       34.38     29.06 o 
   0   1   9      194.14      225.95     32.03 o 
   1   1   9        6.02       13.66     23.58 o 
   2   1   9      141.80      132.07     51.44 o 
   3   1   9      174.83      251.39     60.27 o 
   4   1   9       67.72       76.31     78.59 o 
   5   1   9     2208.12     2111.99    130.17 o 
   6   1   9       65.24       46.11     45.72 o 
   7   1   9      302.09      404.13     63.50 o 
   8   1   9       27.60        7.91     32.38 o 
 -12   2   9     1986.76     2119.99    117.90 o 
 -11   2   9      193.59      175.18     48.91 o 
 -10   2   9     2401.99     2409.65     90.87 o 
  -9   2   9     1397.57     1414.67     92.61 o 
  -8   2   9      427.66      466.41     44.48 o 
  -7   2   9     1035.60     1168.95     60.22 o 
  -6   2   9     4023.27     3729.80     98.87 o 
  -5   2   9     2245.99     2177.26     75.41 o 
  -4   2   9     1024.33      983.28     55.04 o 
  -3   2   9     3350.28     3579.23    106.38 o 
  -2   2   9     1090.58     1127.48    116.50 o 
  -1   2   9     1846.34     1909.72     80.72 o 
   0   2   9     1513.98     1508.94    125.74 o 
   1   2   9      430.13      464.06     61.57 o 
   2   2   9        0.58       -6.90     30.94 o 
   3   2   9      142.16      138.60     52.11 o 
   4   2   9     1140.24     1129.94     99.15 o 
   5   2   9        0.07       -8.72     41.19 o 
   6   2   9     1523.19     1476.38    117.49 o 
   7   2   9       18.89       45.38     33.51 o 
   8   2   9      146.83      150.03     43.51 o 
 -12   3   9      111.80       81.48     80.84 o 
 -11   3   9        8.85      -50.34     37.05 o 
 -10   3   9       12.81      -37.05     30.17 o 
  -9   3   9      884.01      933.83     80.56 o 
  -8   3   9      335.83      418.96     57.55 o 
  -7   3   9      728.62      776.62     51.54 o 
  -6   3   9     3861.78     3740.21     99.83 o 
  -5   3   9     1102.71     1053.94     57.59 o 
  -4   3   9    14566.72    14426.79    228.15 o 
  -3   3   9      430.65      411.63     55.21 o 
  -2   3   9    12270.44    12369.25    198.40 o 
  -1   3   9     2081.06     2116.80     84.61 o 
   0   3   9      578.64      611.43     56.26 o 
   1   3   9     1656.52     1689.93    120.35 o 
   2   3   9       93.44       95.89     38.29 o 
   3   3   9      137.26      186.73     53.91 o 
   4   3   9      223.19      227.17     60.27 o 
   5   3   9       21.88      -29.69     44.91 o 
   6   3   9        0.13       15.08     29.17 o 
   7   3   9        0.43       22.35     32.02 o 
   8   3   9       29.03       45.71     37.01 o 
 -12   4   9     1336.26     1366.69    126.87 o 
 -11   4   9      455.69      492.10     70.00 o 
 -10   4   9     1208.34     1295.54    126.87 o 
  -9   4   9     1514.59     1472.61     97.07 o 
  -8   4   9      828.88      740.39     72.29 o 
  -7   4   9       22.00       10.67     31.28 o 
  -6   4   9       18.61       23.80     32.56 o 
  -5   4   9      566.00      524.67     57.64 o 
  -4   4   9       48.44       66.88     27.33 o 
  -3   4   9     3766.89     3895.48    137.69 o 
  -2   4   9      140.74      138.85     36.52 o 
  -1   4   9      129.62      148.93     38.99 o 
   0   4   9      232.99      281.37     44.93 o 
   1   4   9     1843.47     1903.66    103.09 o 
   2   4   9     1153.35     1289.64     78.01 o 
   3   4   9     1514.72     1691.76    111.11 o 
   4   4   9      790.35      678.53     82.15 o 
   5   4   9       44.43      -21.45     61.75 o 
   6   4   9      548.18      635.53     59.04 o 
   7   4   9       79.52       74.01     34.23 o 
   8   4   9      141.44      116.22     48.00 o 
 -12   5   9      168.23      201.64     54.96 o 
 -11   5   9      913.66      970.31     90.79 o 
 -10   5   9     1476.94     1714.10    108.70 o 
  -9   5   9       41.17      -37.11     53.89 o 
  -8   5   9     5443.98     5422.59    189.74 o 
  -7   5   9     2853.68     2953.68    126.87 o 
  -6   5   9     1787.69     1821.84    147.08 o 
  -5   5   9     1279.31     1125.87     80.13 o 
  -4   5   9     1573.73     1502.19     88.99 o 
  -3   5   9       63.68      140.96     42.08 o 
  -2   5   9      406.42      415.43     46.93 o 
  -1   5   9     1733.03     1860.44     82.99 o 
   0   5   9      826.22      813.50     62.73 o 
   1   5   9     1615.89     1579.39    148.52 o 
   2   5   9     1016.41     1027.65     76.03 o 
   3   5   9      335.53      402.16     66.69 o 
   4   5   9      161.48      269.89     69.61 o 
   5   5   9      578.66      575.32     81.76 o 
   6   5   9        3.78      -33.65     22.44 o 
   7   5   9      302.00      273.47     46.92 o 
 -11   6   9        0.33       13.64     40.99 o 
 -10   6   9      101.49       79.71     46.03 o 
  -9   6   9       63.81       52.45     41.52 o 
  -8   6   9     1987.48     1977.48    110.05 o 
  -7   6   9      776.14      804.09     77.56 o 
  -6   6   9     3459.31     3279.92    132.11 o 
  -5   6   9     1403.28     1400.00     89.27 o 
  -4   6   9      644.05      563.14     75.22 o 
  -3   6   9     4257.61     4010.61    487.26 o 
  -2   6   9     2141.85     2159.77    109.52 o 
  -1   6   9     1104.34      970.67     89.82 o 
   0   6   9     4476.46     4479.79    161.11 o 
   1   6   9        4.48       19.39     38.44 o 
   2   6   9     1126.10     1163.59     76.24 o 
   3   6   9       44.26       41.70     37.88 o 
   4   6   9       11.77       30.40     42.52 o 
   5   6   9        4.39      -37.69     25.12 o 
   6   6   9        0.77       11.77     32.41 o 
   7   6   9        5.63       61.61     44.91 o 
 -11   7   9      221.25      194.84    123.50 o 
 -10   7   9     1875.77     1915.26    160.55 o 
  -9   7   9      329.77      253.49     57.16 o 
  -8   7   9     2861.69     2823.43    312.12 o 
  -7   7   9      256.44      204.37     65.12 o 
  -6   7   9       28.80       22.10     77.47 o 
  -5   7   9       27.71       15.67     38.17 o 
  -4   7   9     1607.84     1599.72     96.75 o 
  -3   7   9      392.50      494.15     64.17 o 
  -2   7   9      556.32      549.56     68.89 o 
  -1   7   9     1210.26     1332.78     98.09 o 
   0   7   9      445.65      536.33     73.32 o 
   1   7   9      508.47      561.22     74.95 o 
   2   7   9     1507.77     1571.97    110.60 o 
   3   7   9      219.63      210.56     45.91 o 
   4   7   9      628.69      700.18     83.07 o 
   5   7   9       14.04       -8.64     40.92 o 
   6   7   9       51.93       26.48     37.71 o 
   7   7   9       36.75       11.04     36.54 o 
 -10   8   9       16.92       -1.91     65.12 o 
  -9   8   9     2332.35     2532.68    255.98 o 
  -8   8   9      796.08      837.43     86.25 o 
  -7   8   9     2434.34     2293.81    122.38 o 
  -6   8   9     1615.56     1600.32    101.35 o 
  -5   8   9      181.63      228.53     52.31 o 
  -4   8   9      124.82      100.72     43.11 o 
  -3   8   9      173.74      196.28     51.07 o 
  -2   8   9      689.06      771.71     78.48 o 
  -1   8   9      316.77      273.08     58.78 o 
   0   8   9      872.76      793.78     85.65 o 
   1   8   9     1412.08     1490.09    111.90 o 
   2   8   9      173.96      191.19     59.77 o 
   3   8   9     1152.49     1345.35    206.58 o 
   4   8   9      101.05      148.20     69.61 o 
   5   8   9       71.16       62.87     69.61 o 
   6   8   9      115.84       91.76     45.86 o 
 -10   9   9       64.73      103.29     62.87 o 
  -9   9   9      641.21      558.57     81.99 o 
  -8   9   9       94.77       46.84     44.03 o 
  -7   9   9     2648.59     2420.46    214.44 o 
  -6   9   9      171.43      188.27     51.65 o 
  -5   9   9      927.04      857.35    103.29 o 
  -4   9   9       86.60       34.91     40.99 o 
  -3   9   9      325.90      389.67     65.80 o 
  -2   9   9       15.88       48.72     38.41 o 
  -1   9   9     3052.39     3187.75    309.87 o 
   0   9   9        0.23      -23.42     37.72 o 
   1   9   9     2962.28     2939.99    186.37 o 
   2   9   9        0.45       -3.31     43.58 o 
   3   9   9      257.63      310.24     71.19 o 
   4   9   9       78.67       74.10     67.36 o 
   5   9   9       48.80       17.96     62.87 o 
  -9  10   9     1034.40      938.65    136.97 o 
  -8  10   9      425.32      376.31     70.06 o 
  -7  10   9     1131.75     1197.30    112.27 o 
  -6  10   9      950.37      948.72     91.35 o 
  -5  10   9        7.46       60.44     45.23 o 
  -4  10   9      336.92      281.10     62.30 o 
  -3  10   9       11.19       57.61     44.75 o 
  -2  10   9      184.65      237.79     85.33 o 
  -1  10   9       38.07       71.99     49.63 o 
   0  10   9     1175.59     1293.96    107.54 o 
   1  10   9      613.49      664.14     88.81 o 
   2  10   9      272.09      356.61    101.04 o 
   3  10   9      896.97      949.84    101.28 o 
   4  10   9       67.58       92.06     71.85 o 
   5  10   9       33.11       96.55     76.34 o 
  -8  11   9     2033.73     2255.78    204.33 o 
  -7  11   9      112.97       41.84     42.75 o 
  -6  11   9      256.50      248.83     70.73 o 
  -5  11   9      147.68       74.30     48.95 o 
  -4  11   9      200.60      145.80     55.25 o 
  -3  11   9        8.14      -28.57     39.36 o 
  -2  11   9      344.42      369.11     72.27 o 
  -1  11   9       13.55       49.47     48.18 o 
   0  11   9      206.90      160.80     85.33 o 
   1  11   9      114.94       83.25    120.13 o 
   2  11   9      535.03      623.04    145.95 o 
   3  11   9      174.28      230.44     69.34 o 
  -6  12   9      790.41      657.54     86.82 o 
  -5  12   9      247.04      175.05     55.25 o 
  -4  12   9       38.64      -44.30     38.99 o 
  -3  12   9      687.98      725.04     90.14 o 
  -2  12   9      728.56      734.68     91.36 o 
  -1  12   9       58.73       53.89     51.51 o 
   0  12   9     1362.58     1229.07    114.31 o 
   1  12   9        1.94       13.19     48.18 o 
   2  12   9      155.32      136.97     98.80 o 
  -4  13   9      249.65      261.65     67.25 o 
  -3  13   9       14.60        3.37     49.64 o 
  -2  13   9       89.60       93.21     58.99 o 
  -1  13   9      587.02      913.89    179.64 o 
   0  13   9      132.95      -35.93     80.84 o 
 -12   0  10     2738.40     2827.01    184.13 o 
 -10   0  10     5666.32     5229.63    226.79 o 
  -8   0  10     4107.20     4216.94    188.62 o 
  -6   0  10      120.40       67.36     49.40 o 
  -4   0  10       64.61       94.31     53.89 o 
  -2   0  10     2593.08     2564.35    110.14 o 
   0   0  10     3881.42     3937.42    140.61 o 
   2   0  10     1057.57      974.52    132.48 o 
   4   0  10        0.25      -47.15     51.65 o 
   6   0  10     1357.19     1257.45    168.41 o 
 -12   1  10      126.39      139.22     69.61 o 
 -11   1  10     1243.33     1247.78    110.03 o 
 -10   1  10     1078.26     1055.05    105.54 o 
  -9   1  10      946.44      865.13     70.64 o 
  -8   1  10     1512.05     1511.38     82.52 o 
  -7   1  10        4.33       25.25     29.34 o 
  -6   1  10      131.90       86.18     33.23 o 
  -5   1  10      405.13      403.65     42.04 o 
  -4   1  10     2742.69     2681.53     87.48 o 
  -3   1  10      277.15      307.18     41.86 o 
  -2   1  10     4318.86     4404.39    119.21 o 
  -1   1  10      483.24      458.68     54.95 o 
   0   1  10     4049.36     3969.26     99.27 o 
   1   1  10      608.31      642.96     59.73 o 
   2   1  10       64.87       79.06     48.91 o 
   3   1  10        9.71       58.42     50.00 o 
   4   1  10        1.10       -4.49     43.64 o 
   5   1  10        2.07      -60.42     40.28 o 
   6   1  10       36.90       -6.05     46.66 o 
   7   1  10       60.14       27.19     70.73 o 
 -12   2  10      366.18      383.38     78.59 o 
 -11   2  10      373.12      396.11     65.88 o 
 -10   2  10     1240.95     1163.86    209.95 o 
  -9   2  10     2877.26     2997.83    100.97 o 
  -8   2  10     1514.40     1506.63     72.76 o 
  -7   2  10     2240.10     2278.32     82.58 o 
  -6   2  10      763.27      771.16     54.21 o 
  -5   2  10      539.69      563.27     47.98 o 
  -4   2  10     1979.34     1995.21     79.82 o 
  -3   2  10     4727.68     4854.69    199.54 o 
  -2   2  10      744.12      712.23     57.19 o 
  -1   2  10     5855.97     6012.94    165.74 o 
   0   2  10      388.40      365.58     39.81 o 
   1   2  10      464.48      510.08     57.10 o 
   2   2  10       70.45       24.06     44.37 o 
   3   2  10      126.40      107.52     53.89 o 
   4   2  10       30.46       27.33     46.82 o 
   5   2  10        0.62        0.88     67.36 o 
   6   2  10       80.86      119.45     55.95 o 
   7   2  10        8.84       49.81     57.26 o 
 -12   3  10      350.67      360.13     67.36 o 
 -11   3  10     3371.42     3442.40    166.16 o 
 -10   3  10       11.99       26.64     34.82 o 
  -9   3  10     3124.58     3231.81    136.18 o 
  -8   3  10      215.97      203.26     56.14 o 
  -7   3  10      172.29      205.73     48.25 o 
  -6   3  10      915.92      821.60     66.21 o 
  -5   3  10      511.62      564.87     48.39 o 
  -4   3  10      170.46      162.92     35.39 o 
  -3   3  10       73.33       66.67     39.33 o 
  -2   3  10      210.51      190.75     63.01 o 
  -1   3  10     1891.10     1930.56     86.72 o 
   0   3  10        3.58       54.57     35.20 o 
   1   3  10     1514.59     1518.61     83.31 o 
   2   3  10      455.79      470.71     74.42 o 
   3   3  10      280.12      269.96     67.13 o 
   4   3  10      336.98      370.60     74.57 o 
   5   3  10      149.05       59.50     52.40 o 
   6   3  10      149.78      185.25     65.10 o 
   7   3  10      197.62      181.72     68.22 o 
 -11   4  10      437.54      473.28     73.82 o 
 -10   4  10      676.79      679.78     78.63 o 
  -9   4  10      705.97      762.95    111.15 o 
  -8   4  10        1.62       23.14     36.11 o 
  -7   4  10        3.14       -0.38     32.52 o 
  -6   4  10     1588.69     1447.02     90.62 o 
  -5   4  10      146.90      155.29     96.55 o 
  -4   4  10     2022.12     2021.83    116.76 o 
  -3   4  10     2530.31     2587.99     94.21 o 
  -2   4  10       84.18       89.99     35.33 o 
  -1   4  10     3233.99     3148.05    138.15 o 
   0   4  10     1229.02     1342.38     79.31 o 
   1   4  10      700.40      802.08     71.87 o 
   2   4  10     1265.40     1218.08    100.81 o 
   3   4  10      332.72      344.49     69.38 o 
   4   4  10        0.11      -11.14     72.98 o 
   5   4  10      126.74      104.31     51.75 o 
   6   4  10      166.98      192.61     61.11 o 
   7   4  10       55.31       65.12     53.17 o 
 -11   5  10      268.50      384.38     69.65 o 
 -10   5  10      516.62      476.17     72.29 o 
  -9   5  10      998.16     1043.91     92.23 o 
  -8   5  10     2392.84     2686.51    129.37 o 
  -7   5  10     2635.35     2540.99    121.92 o 
  -6   5  10        9.85       17.32     33.68 o 
  -5   5  10     3741.17     3582.08    346.92 o 
  -4   5  10      555.10      578.29     67.25 o 
  -3   5  10     2123.25     2167.54    218.93 o 
  -2   5  10     2896.21     3063.27    348.04 o 
  -1   5  10      305.44      275.41     46.03 o 
   0   5  10     1576.09     1545.64     96.67 o 
   1   5  10        6.58      -14.20     31.94 o 
   2   5  10      155.28      161.36     45.34 o 
   3   5  10       35.25      104.50     51.15 o 
   4   5  10      382.82      391.09     72.13 o 
   5   5  10        4.15       -0.40     65.12 o 
   6   5  10       66.25       -0.58     49.14 o 
 -11   6  10      102.53       64.20     44.91 o 
 -10   6  10     1020.39     1011.93     94.96 o 
  -9   6  10      390.89      413.11     71.19 o 
  -8   6  10      769.88      758.64     80.84 o 
  -7   6  10     1439.07     1214.24    114.52 o 
  -6   6  10      226.89      231.53     54.49 o 
  -5   6  10      843.45      762.22     75.45 o 
  -4   6  10      169.51       51.69     37.74 o 
  -3   6  10      636.29      717.93     81.96 o 
  -2   6  10      363.06      351.41     62.58 o 
  -1   6  10       31.99        2.25     77.47 o 
   0   6  10      377.93      430.11    129.11 o 
   1   6  10      322.93      252.90     65.76 o 
   2   6  10      271.79      286.32     51.34 o 
   3   6  10      881.18      860.50     89.45 o 
   4   6  10       36.22      -18.48     65.12 o 
   5   6  10      668.15      895.42     99.15 o 
   6   6  10       36.56       28.07     49.22 o 
 -10   7  10       80.23        1.08     61.75 o 
  -9   7  10        1.42       -2.47     38.68 o 
  -8   7  10      126.79      113.93     48.25 o 
  -7   7  10     1589.70     1544.88    160.55 o 
  -6   7  10      360.31      372.53     63.95 o 
  -5   7  10     7358.14     7342.36    551.26 o 
  -4   7  10       13.97       28.37     79.71 o 
  -3   7  10     1855.05     1909.73    111.14 o 
  -2   7  10      404.74      486.69     70.53 o 
  -1   7  10       92.17       70.94     48.28 o 
   0   7  10      167.13      191.31     59.15 o 
   1   7  10      509.73      699.39    104.41 o 
   2   7  10      327.61      284.59     67.78 o 
   3   7  10      353.47      224.54     87.57 o 
   4   7  10      569.80      487.26    114.52 o 
   5   7  10       24.08       34.48     46.82 o 
   6   7  10      118.99      170.65     87.57 o 
  -9   8  10      266.63      272.34     66.35 o 
  -8   8  10      686.91      872.68     90.14 o 
  -7   8  10      352.69      303.45     62.72 o 
  -6   8  10     4609.14     4285.91    165.90 o 
  -5   8  10       80.24       94.49     46.87 o 
  -4   8  10     2751.55     2497.27    127.32 o 
  -3   8  10      459.39      342.64     64.67 o 
  -2   8  10     1120.51     1168.59     99.25 o 
  -1   8  10      181.11       97.63    102.17 o 
   0   8  10      140.71       69.78     51.44 o 
   1   8  10        4.00      -24.48     46.38 o 
   2   8  10      354.93      365.29     75.77 o 
   3   8  10      152.02      130.24     83.08 o 
   4   8  10       15.33       44.91     69.61 o 
   5   8  10      115.60      150.44     83.08 o 
  -9   9  10      123.08       58.45     69.61 o 
  -8   9  10      551.02      512.47    159.43 o 
  -7   9  10       66.42       74.14     44.18 o 
  -6   9  10      966.45      846.37    107.78 o 
  -5   9  10       37.71       23.20     39.78 o 
  -4   9  10        9.64      -46.96     31.93 o 
  -3   9  10        1.12      -54.56     36.37 o 
  -2   9  10      275.05      281.08     78.59 o 
  -1   9  10        6.42      -25.66    112.27 o 
   0   9  10       20.19       30.26     49.30 o 
   1   9  10        9.21       13.37     60.63 o 
   2   9  10      620.39      607.34     91.72 o 
   3   9  10       10.13      -13.10     47.48 o 
   4   9  10      928.57      884.70    139.22 o 
  -8  10  10      413.85      425.71    163.92 o 
  -7  10  10      533.35      580.38     81.41 o 
  -6  10  10     1800.47     1853.22    121.61 o 
  -5  10  10      211.43      272.22     71.85 o 
  -4  10  10     1327.77     1394.86    110.83 o 
  -3  10  10      200.24      186.14     68.49 o 
  -2  10  10       67.85       40.52     77.47 o 
  -1  10  10       14.50       16.93     47.77 o 
   0  10  10       67.76       51.71     53.36 o 
   1  10  10      131.19      137.08     62.56 o 
   2  10  10      106.76       75.27     56.90 o 
   3  10  10      168.15      212.19     77.47 o 
  -6  11  10       37.94       23.89     46.87 o 
  -5  11  10     2038.66     2249.93    242.51 o 
  -4  11  10        3.29       76.51     52.25 o 
  -3  11  10     1243.38     1139.01    157.18 o 
  -2  11  10       90.30       84.08     59.50 o 
  -1  11  10       17.56       92.06     87.57 o 
   0  11  10       51.98       38.86     50.52 o 
   1  11  10      345.61      413.96     83.60 o 
   2  11  10       10.50       29.96     53.16 o 
  -4  12  10       85.77      117.04     54.74 o 
  -3  12  10       68.83       51.48     49.07 o 
  -2  12  10        1.28       -9.34     49.40 o 
  -1  12  10       16.44       13.61     50.13 o 
   0  12  10       79.61      137.03     77.47 o 
 -11   0  11      127.03      119.01     67.36 o 
  -9   0  11     3624.75     3460.22    184.13 o 
  -7   0  11     6109.65     5988.59    231.28 o 
  -5   0  11     3311.84     3321.01    172.90 o 
  -3   0  11      222.19      257.36     50.51 o 
  -1   0  11      823.20      889.84     78.96 o 
   1   0  11     1004.77     1109.25    141.46 o 
   3   0  11       37.93      -22.45     60.63 o 
   5   0  11      572.90      294.15    107.78 o 
 -11   1  11      179.51      235.77     74.10 o 
 -10   1  11      120.96      158.20     53.89 o 
  -9   1  11      982.07      975.80     76.99 o 
  -8   1  11     1298.59     1283.95     80.93 o 
  -7   1  11      983.28      868.83    119.05 o 
  -6   1  11     2274.58     2284.13     85.94 o 
  -5   1  11        0.16      -26.73     24.11 o 
  -4   1  11      387.72      405.53     47.34 o 
  -3   1  11        5.16       -9.63     26.27 o 
  -2   1  11      183.16      193.59     34.38 o 
  -1   1  11      862.01      869.47     70.79 o 
   0   1  11      903.65      881.76     68.59 o 
   1   1  11     1993.71     2255.99    129.40 o 
   2   1  11       66.79        5.60     48.41 o 
   3   1  11     1440.37     1579.23    124.45 o 
   4   1  11      120.13       99.44     55.50 o 
   5   1  11      442.54      409.73    108.90 o 
   6   1  11        1.74       11.00     47.15 o 
 -11   2  11      379.74      429.43     69.65 o 
 -10   2  11     1334.11     1317.04    139.22 o 
  -9   2  11      945.11      990.60     84.67 o 
  -8   2  11     2102.33     1897.23     82.65 o 
  -7   2  11     1306.67     1241.71     68.43 o 
  -6   2  11       48.04       23.67     29.31 o 
  -5   2  11     1279.92     1269.99    127.33 o 
  -4   2  11      808.42      859.58     65.20 o 
  -3   2  11      207.67      273.53     72.41 o 
  -2   2  11        2.61       -9.05     28.87 o 
  -1   2  11       15.38       24.84     33.38 o 
   0   2  11     1621.91     1588.64     86.90 o 
   1   2  11      101.42       99.14     52.11 o 
   2   2  11     2231.25     2203.83    137.33 o 
   3   2  11       71.93       83.71     56.90 o 
   4   2  11      407.25      404.50     80.56 o 
   5   2  11        6.67      -31.00     45.23 o 
   6   2  11        1.63       18.71     47.55 o 
 -11   3  11      184.83      170.91     85.33 o 
 -10   3  11      714.44      762.01     83.61 o 
  -9   3  11      200.65      131.21     47.55 o 
  -8   3  11     4577.23     4411.14    159.63 o 
  -7   3  11      327.54      269.10     54.35 o 
  -6   3  11     6548.50     6208.14    184.34 o 
  -5   3  11      155.93      163.25     37.15 o 
  -4   3  11     1143.30     1060.20     66.85 o 
  -3   3  11     1439.23     1346.82     75.96 o 
  -2   3  11      439.30      476.39     55.24 o 
  -1   3  11      170.86      155.59     44.08 o 
   0   3  11      737.95      740.32     67.31 o 
   1   3  11        0.04      -43.66     42.08 o 
   2   3  11      186.40      235.77     68.27 o 
   3   3  11        7.82      -34.15     41.87 o 
   4   3  11       31.49      -14.87    138.09 o 
   5   3  11        7.21       53.62     52.11 o 
   6   3  11        7.89       -3.50     48.28 o 
 -11   4  11      406.32      452.53     75.41 o 
 -10   4  11       43.78       19.13     44.91 o 
  -9   4  11       60.41       64.30     43.47 o 
  -8   4  11      710.15      704.12     80.84 o 
  -7   4  11      652.16      550.62     70.97 o 
  -6   4  11     1414.08     1308.02    112.27 o 
  -5   4  11       68.79       52.88     49.40 o 
  -4   4  11      234.40      252.49     55.95 o 
  -3   4  11       90.67      151.10     38.59 o 
  -2   4  11      967.95      988.19     70.97 o 
  -1   4  11     1344.19     1410.21     83.49 o 
   0   4  11     1191.34     1219.29     80.76 o 
   1   4  11      313.57      338.90     56.60 o 
   2   4  11      515.69      446.01     76.99 o 
   3   4  11      137.55       70.73     52.40 o 
   4   4  11      257.60      300.15     71.24 o 
   5   4  11      215.38      251.18     69.81 o 
   6   4  11       21.74       27.46     51.58 o 
 -10   5  11     1166.24     1228.17    104.08 o 
  -9   5  11     1090.85     1070.90    221.18 o 
  -8   5  11      694.18      682.10     79.83 o 
  -7   5  11       24.79       15.30     37.22 o 
  -6   5  11       91.54       50.37     49.40 o 
  -5   5  11      415.00      453.26     74.10 o 
  -4   5  11      391.73      442.69    123.50 o 
  -3   5  11      701.87      802.67     81.42 o 
  -2   5  11      586.92      615.05     77.62 o 
  -1   5  11       24.82       46.03     42.87 o 
   0   5  11      114.76      266.92     51.29 o 
   1   5  11      760.12      968.36    124.51 o 
   2   5  11        3.43      -23.64     43.64 o 
   3   5  11      803.63      887.78    110.03 o 
   4   5  11      120.00       87.57     50.81 o 
   5   5  11       31.64       78.20     54.62 o 
 -10   6  11      706.75      688.67     88.53 o 
  -9   6  11      662.68      718.81    117.89 o 
  -8   6  11      151.55      142.40     49.40 o 
  -7   6  11     1367.09     1226.61    158.30 o 
  -6   6  11      382.13      439.43     69.32 o 
  -5   6  11      110.35       74.59     53.89 o 
  -4   6  11     4118.52     3830.39    154.84 o 
  -3   6  11      143.35      143.87     50.63 o 
  -2   6  11     2002.46     2233.41    124.55 o 
  -1   6  11      299.05      299.35     62.98 o 
   0   6  11       87.91      175.26     60.08 o 
   1   6  11      190.96      246.18     69.00 o 
   2   6  11        8.39      -20.21     60.63 o 
   3   6  11       19.31       39.02     74.10 o 
   4   6  11        0.75      -15.79     47.55 o 
   5   6  11        0.67      -19.90     45.96 o 
  -9   7  11       17.05       40.61     45.68 o 
  -8   7  11      186.60      159.07     54.35 o 
  -7   7  11       98.21      155.94     52.75 o 
  -6   7  11      429.46      429.38     71.69 o 
  -5   7  11      566.03      627.72     90.94 o 
  -4   7  11       36.12       42.38     40.43 o 
  -3   7  11      454.41      365.10    102.17 o 
  -2   7  11     1132.84     1168.55    103.02 o 
  -1   7  11      558.92      610.10     85.22 o 
   0   7  11      690.84      716.93     90.62 o 
   1   7  11      170.02      146.52     59.53 o 
   2   7  11        1.31        4.49     60.63 o 
   3   7  11       51.80      110.03     78.59 o 
   4   7  11      173.59       58.38     80.84 o 
  -8   8  11      123.09      138.84     53.99 o 
  -7   8  11       58.30       48.85     58.38 o 
  -6   8  11      105.96       88.60     48.53 o 
  -5   8  11       26.79       14.94     78.59 o 
  -4   8  11      429.36      446.07     73.81 o 
  -3   8  11      120.74      134.38     50.51 o 
  -2   8  11       15.45      -49.62     39.31 o 
  -1   8  11      649.34      610.65     87.86 o 
   0   8  11       33.26       68.55     51.25 o 
   1   8  11       56.51       73.13     58.17 o 
   2   8  11       88.40       45.94     56.46 o 
   3   8  11       70.64      193.11     87.57 o 
   4   8  11        7.26       24.70     71.85 o 
  -8   9  11        5.47       -7.21     56.14 o 
  -7   9  11       73.37       78.19     48.24 o 
  -6   9  11        9.27       48.53     84.20 o 
  -5   9  11     1602.32     1646.87    133.60 o 
  -4   9  11       16.49      -45.31     37.74 o 
  -3   9  11     1852.69     2152.47    132.60 o 
  -2   9  11       99.52      128.46     58.11 o 
  -1   9  11      648.39      774.66    115.64 o 
   0   9  11        4.37       52.37     55.55 o 
   1   9  11       19.80       71.52     60.64 o 
   2   9  11        8.42       -6.12     51.75 o 
   3   9  11       62.18      116.76     80.84 o 
  -6  10  11      193.12      140.68     57.64 o 
  -5  10  11       49.14       -2.01     43.58 o 
  -4  10  11     1078.72     1092.98    106.15 o 
  -3  10  11      421.64      379.67     80.84 o 
  -2  10  11      676.26      657.51    122.38 o 
  -1  10  11      323.04      334.70    105.54 o 
   0  10  11       74.60       83.17     57.32 o 
   1  10  11       34.98       -4.32     47.26 o 
  -4  11  11        1.11       42.00     71.85 o 
  -3  11  11      180.68      248.64     69.32 o 
  -2  11  11      537.20      496.50     87.62 o 
  -1  11  11       94.98      143.74     63.50 o 
 -10   0  12       72.70       58.38     58.38 o 
  -8   0  12        5.46      -31.44     47.15 o 
  -6   0  12       30.07      -15.72     49.40 o 
  -4   0  12     1144.79     1182.47     88.87 o 
  -2   0  12      837.17      912.81     84.40 o 
   0   0  12       18.56        4.49     62.87 o 
   2   0  12      508.28      453.58    116.76 o 
   4   0  12      569.11      653.42    139.22 o 
 -10   1  12       10.64       25.64     39.31 o 
  -9   1  12       32.99       40.67     31.30 o 
  -8   1  12     1095.64     1025.12     76.50 o 
  -7   1  12      204.43      126.41     50.12 o 
  -6   1  12     3377.30     3273.00    109.16 o 
  -5   1  12      121.83       70.11     43.81 o 
  -4   1  12     3333.08     3441.21    114.18 o 
  -3   1  12      512.58      562.14     59.96 o 
  -2   1  12      664.20      618.00     52.16 o 
  -1   1  12      606.53      627.37     56.39 o 
   0   1  12       56.34       -1.83     46.66 o 
   1   1  12       51.39       -5.29    106.66 o 
   2   1  12        0.21       25.67     52.75 o 
   3   1  12      127.82      165.04     63.51 o 
   4   1  12        4.25       47.15     57.16 o 
   5   1  12       30.87       48.38     53.91 o 
 -10   2  12      390.60      499.97     74.41 o 
  -9   2  12        5.44      -16.76     32.80 o 
  -8   2  12      569.56      306.27     62.87 o 
  -7   2  12     2642.31     2700.49    101.37 o 
  -6   2  12       39.97       36.67     31.96 o 
  -5   2  12     4238.18     4291.99    134.21 o 
  -4   2  12       28.24       76.51     35.85 o 
  -3   2  12      989.32      954.02     70.86 o 
  -2   2  12        9.97       -4.95     50.39 o 
  -1   2  12       10.49       61.17     58.62 o 
   0   2  12       27.29       64.00     50.81 o 
   1   2  12      217.56      230.36     68.49 o 
   2   2  12      113.99       90.19     56.57 o 
   3   2  12        0.10       44.19     53.94 o 
   4   2  12       24.39       -6.10     52.75 o 
   5   2  12       86.33       72.52     60.99 o 
 -10   3  12      280.54      220.74     60.41 o 
  -9   3  12        0.93        2.25     37.22 o 
  -8   3  12       24.85       -8.20     33.89 o 
  -7   3  12       11.39       35.15     38.68 o 
  -6   3  12        0.30       -2.91     39.30 o 
  -5   3  12      326.05      262.90     58.78 o 
  -4   3  12       40.60       51.57     32.95 o 
  -3   3  12     1379.32     1317.88     80.63 o 
  -2   3  12      243.44      213.71     47.71 o 
  -1   3  12      433.65      322.43     55.66 o 
   0   3  12      620.82      767.41     72.81 o 
   1   3  12      289.38      316.02     72.99 o 
   2   3  12      308.32      564.43     86.43 o 
   3   3  12      377.85      489.49     86.94 o 
   4   3  12        6.17       24.77     49.14 o 
   5   3  12      209.33      224.27    113.39 o 
 -10   4  12      472.08      493.50     79.23 o 
  -9   4  12      357.75      397.86     69.00 o 
  -8   4  12     1050.17      951.45     91.07 o 
  -7   4  12     1176.62     1262.19     98.19 o 
  -6   4  12       53.88       71.73     43.47 o 
  -5   4  12     1156.65     1129.02     93.27 o 
  -4   4  12      208.58      143.57     53.89 o 
  -3   4  12     1228.81     1200.66    100.69 o 
  -2   4  12     1264.73     1315.27     83.79 o 
  -1   4  12      324.51      411.11     60.20 o 
   0   4  12      101.61       76.46     41.52 o 
   1   4  12       35.30       38.17     49.22 o 
   2   4  12      204.93      116.01     89.82 o 
   3   4  12       91.50      114.42     57.09 o 
   4   4  12      213.45      129.60     61.68 o 
  -9   5  12     1025.82      973.48    114.52 o 
  -8   5  12      286.42      343.27     67.93 o 
  -7   5  12     1380.39     1394.26    138.09 o 
  -6   5  12     2307.30     2195.77    403.06 o 
  -5   5  12       13.62       38.47     40.46 o 
  -4   5  12      581.62      461.61     71.75 o 
  -3   5  12       39.49       63.94     43.58 o 
  -2   5  12       29.29      -42.07     40.99 o 
  -1   5  12      299.69      416.03     74.42 o 
   0   5  12      279.54      388.28     75.41 o 
   1   5  12      107.49      160.14     60.08 o 
   2   5  12      306.69      275.84     71.92 o 
   3   5  12       10.95       75.00     55.50 o 
   4   5  12       59.59       -5.96     50.51 o 
  -9   6  12      375.51      462.81     77.08 o 
  -8   6  12        5.06      -11.43     42.37 o 
  -7   6  12        0.65       50.20     43.52 o 
  -6   6  12       10.83       50.12     42.37 o 
  -5   6  12       78.98       29.35     42.37 o 
  -4   6  12       26.41       21.06     45.31 o 
  -3   6  12       24.29       31.72     46.03 o 
  -2   6  12      167.15       51.65     48.53 o 
  -1   6  12     1095.89     1251.72    111.25 o 
   0   6  12        8.01      -37.21     44.12 o 
   1   6  12      898.95     1156.40    157.18 o 
   2   6  12       74.83      186.37     87.57 o 
   3   6  12       94.04       67.36     74.10 o 
  -8   7  12      354.26      389.85     72.29 o 
  -7   7  12     1144.30     1263.38    107.78 o 
  -6   7  12      245.66      194.75     59.75 o 
  -5   7  12       17.71      -39.70     36.37 o 
  -4   7  12      372.18      400.26     73.81 o 
  -3   7  12     1615.28     1706.70    217.81 o 
  -2   7  12      698.91      668.83     89.49 o 
  -1   7  12      535.01      522.46     85.34 o 
   0   7  12      410.57      347.72     74.44 o 
   1   7  12        1.00      -55.62     46.87 o 
   2   7  12      104.68       78.59     76.34 o 
   3   7  12       63.91       71.85     74.10 o 
  -7   8  12      200.80      248.05     87.57 o 
  -6   8  12      409.11      417.77    122.38 o 
  -5   8  12      458.58      378.57     71.44 o 
  -4   8  12      282.31      362.61     70.67 o 
  -3   8  12       28.37       35.18     50.00 o 
  -2   8  12      233.00      191.13     66.80 o 
  -1   8  12      219.99      105.86     59.28 o 
   0   8  12      245.35      127.09     63.52 o 
   1   8  12      191.77      125.30     80.84 o 
   2   8  12        0.48       31.44     74.10 o 
  -6   9  12       39.18       54.78     47.93 o 
  -5   9  12        1.65       53.26     77.47 o 
  -4   9  12        0.57       29.83     48.50 o 
  -3   9  12       21.08       61.16     51.51 o 
  -2   9  12      515.91      416.18     82.66 o 
  -1   9  12        2.07      -19.68     53.36 o 
   0   9  12      880.18      858.72    107.87 o 
  -3  10  12        4.67      -64.00     42.66 o 
  -9   0  13     1399.81     1336.04    134.73 o 
  -7   0  13       76.50       65.82     39.30 o 
  -5   0  13      835.77      654.89     77.61 o 
  -3   0  13      899.96     1090.22     95.97 o 
  -1   0  13        5.44       24.70     69.61 o 
   1   0  13        5.19      -29.19     69.61 o 
   3   0  13        7.23       -2.25     74.10 o 
  -9   1  13      134.47      187.77     54.76 o 
  -8   1  13      180.07      170.61     41.22 o 
  -7   1  13       92.01       -5.85     49.96 o 
  -6   1  13      109.63       96.99     36.28 o 
  -5   1  13      223.18      219.32     46.03 o 
  -4   1  13      672.00      651.26     55.15 o 
  -3   1  13     1478.73     1439.04     73.77 o 
  -2   1  13      319.25      311.82     45.38 o 
  -1   1  13      912.22      996.11    100.81 o 
   0   1  13        0.05       19.26     52.32 o 
   1   1  13      312.95      383.95     80.08 o 
   2   1  13       37.21      131.44     63.45 o 
   3   1  13       38.93       43.19     57.16 o 
  -9   2  13      290.59      219.11     57.72 o 
  -8   2  13      144.67       96.78     46.92 o 
  -7   2  13       26.52        0.20     36.42 o 
  -6   2  13      147.59       77.79     37.05 o 
  -5   2  13      153.37      158.73     43.76 o 
  -4   2  13      411.37      429.84     57.01 o 
  -3   2  13       26.21       81.32     31.81 o 
  -2   2  13     1336.77     1407.86     78.76 o 
  -1   2  13       77.58       81.10     42.09 o 
   0   2  13      847.98      899.59    104.65 o 
   1   2  13       36.12       39.44     97.68 o 
   2   2  13        0.08       64.00     58.75 o 
   3   2  13       10.28       17.83     53.70 o 
  -9   3  13      216.21      128.53     52.11 o 
  -8   3  13      501.80      464.87     75.42 o 
  -7   3  13      505.62      508.90     74.81 o 
  -6   3  13      404.93      391.13     68.05 o 
  -5   3  13      411.95      296.59     62.34 o 
  -4   3  13     1829.77     1965.35    123.36 o 
  -3   3  13      230.34      253.40     60.41 o 
  -2   3  13      480.32      617.51     68.25 o 
  -1   3  13       34.60       35.18     41.48 o 
   0   3  13        7.43       13.17     47.55 o 
   1   3  13        5.67      -37.41     44.37 o 
   2   3  13        4.24       13.51     51.44 o 
   3   3  13       13.46        7.13     53.91 o 
  -8   4  13      261.03      281.62     65.76 o 
  -7   4  13        0.12       29.19     42.87 o 
  -6   4  13      506.84      704.32     85.04 o 
  -5   4  13      354.34      358.73     66.80 o 
  -4   4  13      255.95      245.98     61.86 o 
  -3   4  13      212.15      192.56    108.90 o 
  -2   4  13      819.63      791.25    206.58 o 
  -1   4  13        4.19      -12.78     45.96 o 
   0   4  13      312.50      218.13     66.46 o 
   1   4  13      188.38      212.19     65.10 o 
   2   4  13        4.82      -38.46     49.14 o 
  -8   5  13       33.50       41.00     48.91 o 
  -7   5  13      419.28      370.40     72.17 o 
  -6   5  13       11.80       20.25     43.70 o 
  -5   5  13       18.45       25.82     42.37 o 
  -4   5  13       32.64        6.54     42.37 o 
  -3   5  13      216.18      215.02     61.98 o 
  -2   5  13       16.26        0.95     45.23 o 
  -1   5  13      559.94      506.65     82.80 o 
   0   5  13      223.63      199.84     89.82 o 
   1   5  13      148.06      161.67     94.31 o 
   2   5  13      175.00      179.64     94.31 o 
  -7   6  13        8.62      -21.23     38.99 o 
  -6   6  13     1567.54     1477.52    170.65 o 
  -5   6  13      151.33      175.60     61.98 o 
  -4   6  13      712.58      811.39     96.23 o 
  -3   6  13       26.68       56.71     50.00 o 
  -2   6  13      104.43       62.77     53.94 o 
  -1   6  13       56.11      127.28     60.08 o 
   0   6  13       28.78       21.10     53.36 o 
   1   6  13        0.03       69.61     80.84 o 
  -6   7  13      192.85      242.81     66.87 o 
  -5   7  13      624.96      695.25     92.67 o 
  -4   7  13      824.98      754.43     94.38 o 
  -3   7  13       23.60       13.79     48.50 o 
  -2   7  13       65.10       94.73     54.76 o 
  -1   7  13      157.81      129.70     59.53 o 
   0   7  13      212.15      248.95    108.90 o 
  -4   8  13       72.73       57.39     52.87 o 
  -3   8  13       38.30       48.92     51.44 o 
  -2   8  13       67.96       68.54     52.32 o 
  -6   0  14      135.38      217.06     59.53 o 
  -4   0  14        0.66       -6.31     43.79 o 
  -2   0  14      771.00      761.20    136.97 o 
   0   0  14      728.40      788.15    148.20 o 
  -7   1  14       63.68      123.61     43.20 o 
  -6   1  14      630.77      563.32     56.39 o 
  -5   1  14      143.22      106.55     35.19 o 
  -4   1  14        0.09      -40.13     27.31 o 
  -3   1  14        5.82       50.94     33.09 o 
  -2   1  14       69.70      133.13     46.98 o 
  -1   1  14      140.17      227.52     67.78 o 
   0   1  14        2.99       66.82     58.77 o 
   1   1  14      289.58      299.04     81.76 o 
  -7   2  14     1188.61     1284.18    107.41 o 
  -6   2  14       42.09       34.24     44.12 o 
  -5   2  14       34.42       54.35     46.34 o 
  -4   2  14        2.29       23.69     29.49 o 
  -3   2  14      250.10      177.55     41.92 o 
  -2   2  14       87.39       82.82     56.04 o 
  -1   2  14       23.01       26.28     62.87 o 
   0   2  14      117.74      122.38     65.10 o 
   1   2  14       72.19      131.12     67.78 o 
  -7   3  14      110.38       27.30     45.06 o 
  -6   3  14      258.24      293.39     66.46 o 
  -5   3  14       98.01       77.45     51.58 o 
  -4   3  14       83.07       50.78     69.61 o 
  -3   3  14       49.19       46.76     64.00 o 
  -2   3  14      243.96      233.53     53.98 o 
  -1   3  14      741.14      950.14    109.52 o 
   0   3  14        0.14       18.81     53.94 o 
   1   3  14      437.82      451.89     90.34 o 
  -6   4  14      409.91      403.49     78.20 o 
  -5   4  14      496.74      411.22     76.02 o 
  -4   4  14       24.76       22.38     50.51 o 
  -3   4  14       18.92      133.68     59.15 o 
  -2   4  14        3.00      -15.87     85.33 o 
  -1   4  14       20.09       17.96     76.34 o 
   0   4  14      245.86      204.33     98.80 o 
  -5   5  14      454.98      426.83     79.23 o 
  -4   5  14      252.78      179.64     63.51 o 
  -3   5  14      110.81      162.24     62.34 o 
  -2   5  14      122.52      106.70     59.53 o 
  -1   5  14       38.59      -10.91     84.20 o 
                                                 
